# Supplementary material for: Cancer-associated fibroblast-derived gene signatures determine prognosis in colon cancer patients
Source: Mol Cancer. 2021 Apr 29;20:73. doi: 10.1186/s12943-021-01367-x (PMC8082938; doi:10.1186/s12943-021-01367-x)
Supplement: Supplementary file 2 — Additional file 2 List of 596 protein-coding genes defined by the “CAF signature”, including: gene symbol; gene description; ENSEMBL gene id; and statistical parameters provided by the SAM algorithm (i.e. fold change in log2 scale, statistic parameter d value, and p value) in the analysis of differential expression. [file 12943_2021_1367_MOESM2_ESM.xlsx]

## Sheet: Additional File 2
Number	ENSG_ID	gene_symbol	SAM_R.fold	SAM_d.value	SAM_p.value	description
1	ENSG00000131043	AAR2	1.28059	1.75064	0.042542	AAR2 splicing factor [Source:HGNC Symbol;Acc:HGNC:15886]
2	ENSG00000006071	ABCC8	1.18574	2.00055	0.0262916	ATP binding cassette subfamily C member 8 [Source:HGNC Symbol;Acc:HGNC:59]
3	ENSG00000151498	ACAD8	1.22204	1.87893	0.0332884	acyl-CoA dehydrogenase family member 8 [Source:HGNC Symbol;Acc:HGNC:87]
4	ENSG00000102977	ACD	1.51243	2.44891	0.0118918	ACD shelterin complex subunit and telomerase recruitment factor [Source:HGNC Symbol;Acc:HGNC:25070]
5	ENSG00000102575	ACP5	1.56676	1.81917	0.0373216	acid phosphatase 5, tartrate resistant [Source:HGNC Symbol;Acc:HGNC:124]
6	ENSG00000167107	ACSF2	1.66096	3.9889	0.00135162	acyl-CoA synthetase family member 2 [Source:HGNC Symbol;Acc:HGNC:26101]
7	ENSG00000087116	ADAMTS2	1.61313	1.68146	0.0487608	ADAM metallopeptidase with thrombospondin type 1 motif 2 [Source:HGNC Symbol;Acc:HGNC:218]
8	ENSG00000063761	ADCK1	1.24915	1.91002	0.0313353	aarF domain containing kinase 1 [Source:HGNC Symbol;Acc:HGNC:19038]
9	ENSG00000101444	AHCY	1.33915	1.79434	0.0391289	adenosylhomocysteinase [Source:HGNC Symbol;Acc:HGNC:343]
10	ENSG00000106305	AIMP2	1.42303	1.85096	0.0350368	aminoacyl tRNA synthetase complex interacting multifunctional protein 2 [Source:HGNC Symbol;Acc:HGNC:20609]
11	ENSG00000117448	AKR1A1	1.37387	2.42508	0.0124126	aldo-keto reductase family 1 member A1 [Source:HGNC Symbol;Acc:HGNC:380]
12	ENSG00000189366	ALG1L	1.24485	1.93833	0.029683	ALG1 chitobiosyldiphosphodolichol beta-mannosyltransferase like [Source:HGNC Symbol;Acc:HGNC:33721]
13	ENSG00000214160	ALG3	1.34436	2.2674	0.0163311	ALG3 alpha-1,3- mannosyltransferase [Source:HGNC Symbol;Acc:HGNC:23056]
14	ENSG00000181754	AMIGO1	1.4176	3.10271	0.00430908	adhesion molecule with Ig like domain 1 [Source:HGNC Symbol;Acc:HGNC:20824]
15	ENSG00000167772	ANGPTL4	1.74233	1.75493	0.0421545	angiopoietin like 4 [Source:HGNC Symbol;Acc:HGNC:16039]
16	ENSG00000011426	ANLN	0.31123	-3.77413	0.00177323	anillin actin binding protein [Source:HGNC Symbol;Acc:HGNC:14082]
17	ENSG00000070718	AP3M2	1.37606	1.68351	0.0485375	adaptor related protein complex 3 subunit mu 2 [Source:HGNC Symbol;Acc:HGNC:570]
18	ENSG00000164062	APEH	1.29843	3.16843	0.00396497	acylaminoacyl-peptide hydrolase [Source:HGNC Symbol;Acc:HGNC:586]
19	ENSG00000169188	APEX2	1.28401	1.69534	0.0474401	apurinic/apyrimidinic endodeoxyribonuclease 2 [Source:HGNC Symbol;Acc:HGNC:17889]
20	ENSG00000117362	APH1A	1.36341	1.93733	0.029745	aph-1 homolog A, gamma-secretase subunit [Source:HGNC Symbol;Acc:HGNC:29509]
21	ENSG00000078061	ARAF	1.27443	1.88898	0.0325723	A-Raf proto-oncogene, serine/threonine kinase [Source:HGNC Symbol;Acc:HGNC:646]
22	ENSG00000134287	ARF3	1.26124	1.75568	0.0421049	ADP ribosylation factor 3 [Source:HGNC Symbol;Acc:HGNC:654]
23	ENSG00000198826	ARHGAP11A	0.509227	-3.80409	0.00169573	Rho GTPase activating protein 11A [Source:HGNC Symbol;Acc:HGNC:15783]
24	ENSG00000132694	ARHGEF11	1.29429	1.88656	0.0327614	Rho guanine nucleotide exchange factor 11 [Source:HGNC Symbol;Acc:HGNC:14580]
25	ENSG00000050327	ARHGEF5	1.57525	1.86005	0.034516	Rho guanine nucleotide exchange factor 5 [Source:HGNC Symbol;Acc:HGNC:13209]
26	ENSG00000100299	ARSA	1.60973	2.03306	0.0247632	arylsulfatase A [Source:HGNC Symbol;Acc:HGNC:713]
27	ENSG00000196372	ASB13	1.21418	1.997	0.0264807	ankyrin repeat and SOCS box containing 13 [Source:HGNC Symbol;Acc:HGNC:19765]
28	ENSG00000066279	ASPM	0.421874	-3.62151	0.00213594	abnormal spindle microtubule assembly [Source:HGNC Symbol;Acc:HGNC:19048]
29	ENSG00000215915	ATAD3C	1.30317	2.39512	0.013107	ATPase family AAA domain containing 3C [Source:HGNC Symbol;Acc:HGNC:32151]
30	ENSG00000123395	ATG101	1.63311	2.61042	0.00893746	autophagy related 101 [Source:HGNC Symbol;Acc:HGNC:25679]
31	ENSG00000159363	ATP13A2	1.5037	2.86756	0.0059738	ATPase cation transporting 13A2 [Source:HGNC Symbol;Acc:HGNC:30213]
32	ENSG00000117410	ATP6V0B	1.47774	1.82415	0.0369588	ATPase H+ transporting V0 subunit b [Source:HGNC Symbol;Acc:HGNC:861]
33	ENSG00000159720	ATP6V0D1	1.36807	2.02279	0.025191	ATPase H+ transporting V0 subunit d1 [Source:HGNC Symbol;Acc:HGNC:13724]
34	ENSG00000136888	ATP6V1G1	1.37076	1.75372	0.0422909	ATPase H+ transporting V1 subunit G1 [Source:HGNC Symbol;Acc:HGNC:864]
35	ENSG00000103126	AXIN1	1.24859	2.30852	0.0152523	axin 1 [Source:HGNC Symbol;Acc:HGNC:903]
36	ENSG00000187676	B3GLCT	1.47588	1.68392	0.0484848	beta 3-glucosyltransferase [Source:HGNC Symbol;Acc:HGNC:20207]
37	ENSG00000237172	B3GNT9	1.35985	3.26394	0.00346276	UDP-GlcNAc:betaGal beta-1,3-N-acetylglucosaminyltransferase 9 [Source:HGNC Symbol;Acc:HGNC:28714]
38	ENSG00000237758	BANF1P3	1.63628	1.97514	0.0276308	barrier to autointegration factor 1 pseudogene 3 [Source:HGNC Symbol;Acc:HGNC:43883]
39	ENSG00000171552	BCL2L1	1.62781	2.46856	0.0115167	BCL2 like 1 [Source:HGNC Symbol;Acc:HGNC:992]
40	ENSG00000178409	BEND3	1.27165	2.72864	0.00736883	BEN domain containing 3 [Source:HGNC Symbol;Acc:HGNC:23040]
41	ENSG00000177951	BET1L	1.31871	1.81232	0.0377649	Bet1 golgi vesicular membrane trafficking protein like [Source:HGNC Symbol;Acc:HGNC:19348]
42	ENSG00000106009	BRAT1	1.21105	1.86288	0.0343424	BRCA1 associated ATM activator 1 [Source:HGNC Symbol;Acc:HGNC:21701]
43	ENSG00000164713	BRI3	1.26785	1.71823	0.0453662	brain protein I3 [Source:HGNC Symbol;Acc:HGNC:1109]
44	ENSG00000184992	BRI3BP	1.27639	1.8096	0.0380005	BRI3 binding protein [Source:HGNC Symbol;Acc:HGNC:14251]
45	ENSG00000169679	BUB1	0.555874	-3.61724	0.00214214	BUB1 mitotic checkpoint serine/threonine kinase [Source:HGNC Symbol;Acc:HGNC:1148]
46	ENSG00000071462	BUD23	1.27444	1.73789	0.0436364	BUD23 rRNA methyltransferase and ribosome maturation factor [Source:HGNC Symbol;Acc:HGNC:16405]
47	ENSG00000173715	C11orf80	1.53343	2.95657	0.00529179	chromosome 11 open reading frame 80 [Source:HGNC Symbol;Acc:HGNC:26197]
48	ENSG00000111412	C12orf49	1.1834	2.13029	0.0207146	chromosome 12 open reading frame 49 [Source:HGNC Symbol;Acc:HGNC:26128]
49	ENSG00000154102	C16orf74	1.39046	2.49384	0.0110021	chromosome 16 open reading frame 74 [Source:HGNC Symbol;Acc:HGNC:23362]
50	ENSG00000180999	C1orf105	1.17796	1.95519	0.0287623	chromosome 1 open reading frame 105 [Source:HGNC Symbol;Acc:HGNC:29591]
51	ENSG00000213057	C1orf220	0.381458	-4.40872	0.000753313	chromosome 1 open reading frame 220 (putative) [Source:HGNC Symbol;Acc:HGNC:33805]
52	ENSG00000143443	C1orf56	1.1844	2.20134	0.01825	chromosome 1 open reading frame 56 [Source:HGNC Symbol;Acc:HGNC:26045]
53	ENSG00000146576	C7orf26	1.27626	1.66984	0.0499574	chromosome 7 open reading frame 26 [Source:HGNC Symbol;Acc:HGNC:21702]
54	ENSG00000171159	C9orf16	1.32065	2.43765	0.0121615	chromosome 9 open reading frame 16 [Source:HGNC Symbol;Acc:HGNC:17823]
55	ENSG00000136819	C9orf78	1.2575	1.87234	0.0337007	chromosome 9 open reading frame 78 [Source:HGNC Symbol;Acc:HGNC:24932]
56	ENSG00000102547	CAB39L	1.84443	2.53098	0.0103077	calcium binding protein 39 like [Source:HGNC Symbol;Acc:HGNC:20290]
57	ENSG00000149679	CABLES2	1.38161	1.93879	0.029652	Cdk5 and Abl enzyme substrate 2 [Source:HGNC Symbol;Acc:HGNC:16143]
58	ENSG00000105767	CADM4	1.23445	2.29534	0.0156398	cell adhesion molecule 4 [Source:HGNC Symbol;Acc:HGNC:30825]
59	ENSG00000112186	CAP2	2.26489	2.03931	0.0244625	cyclase associated actin cytoskeleton regulatory protein 2 [Source:HGNC Symbol;Acc:HGNC:20039]
60	ENSG00000231516	CBX1P5	1.3038	2.30521	0.0153391	chromobox 1 pseudogene 5 [Source:HGNC Symbol;Acc:HGNC:21006]
61	ENSG00000141582	CBX4	1.3378	1.74748	0.0428334	chromobox 4 [Source:HGNC Symbol;Acc:HGNC:1554]
62	ENSG00000100211	CBY1	1.16506	2.53122	0.0103046	chibby family member 1, beta catenin antagonist [Source:HGNC Symbol;Acc:HGNC:1307]
63	ENSG00000100147	CCDC134	1.55157	2.34631	0.0143006	coiled-coil domain containing 134 [Source:HGNC Symbol;Acc:HGNC:26185]
64	ENSG00000172156	CCL11	2.25126	1.18015	0.137509	C-C motif chemokine ligand 11 [Source:HGNC Symbol;Acc:HGNC:10610]
65	ENSG00000277632	CCL3	1.24045	1.83281	0.0363264	C-C motif chemokine ligand 3 [Source:HGNC Symbol;Acc:HGNC:10627]
66	ENSG00000110092	CCND1	1.94467	1.48958	0.07216	cyclin D1 [Source:HGNC Symbol;Acc:HGNC:1582]
67	ENSG00000204936	CD177	1.57393	2.37255	0.0136309	CD177 molecule [Source:HGNC Symbol;Acc:HGNC:30072]
68	ENSG00000143119	CD53	1.28844	2.34409	0.0143626	CD53 molecule [Source:HGNC Symbol;Acc:HGNC:1686]
69	ENSG00000099804	CDC34	1.36452	1.79517	0.0390793	cell division cycle 34 [Source:HGNC Symbol;Acc:HGNC:1734]
70	ENSG00000139880	CDH24	1.18791	2.30583	0.0153112	cadherin 24 [Source:HGNC Symbol;Acc:HGNC:14265]
71	ENSG00000103502	CDIPT	1.61214	2.25666	0.0166287	CDP-diacylglycerol--inositol 3-phosphatidyltransferase [Source:HGNC Symbol;Acc:HGNC:1769]
72	ENSG00000117724	CENPF	0.303344	-4.41265	0.000747113	centromere protein F [Source:HGNC Symbol;Acc:HGNC:1857]
73	ENSG00000138180	CEP55	0.324079	-4.22043	0.000985817	centrosomal protein 55 [Source:HGNC Symbol;Acc:HGNC:1161]
74	ENSG00000090661	CERS4	1.45098	2.10867	0.0215764	ceramide synthase 4 [Source:HGNC Symbol;Acc:HGNC:23747]
75	ENSG00000159685	CHCHD6	1.37207	2.71481	0.00754863	coiled-coil-helix-coiled-coil-helix domain containing 6 [Source:HGNC Symbol;Acc:HGNC:28184]
76	ENSG00000133048	CHI3L1	2.78267	1.14253	0.148775	chitinase 3 like 1 [Source:HGNC Symbol;Acc:HGNC:1932]
77	ENSG00000166595	CIAO2B	1.43191	3.68043	0.00199953	cytosolic iron-sulfur assembly component 2B [Source:HGNC Symbol;Acc:HGNC:24261]
78	ENSG00000103245	CIAO3	1.22375	1.77165	0.0408525	cytosolic iron-sulfur assembly component 3 [Source:HGNC Symbol;Acc:HGNC:14179]
79	ENSG00000185043	CIB1	1.35459	3.1137	0.00425017	calcium and integrin binding 1 [Source:HGNC Symbol;Acc:HGNC:16920]
80	ENSG00000234469	CLDN34	1.24631	1.70267	0.0467612	claudin 34 [Source:HGNC Symbol;Acc:HGNC:51259]
81	ENSG00000125656	CLPP	1.25907	1.939	0.0296427	caseinolytic mitochondrial matrix peptidase proteolytic subunit [Source:HGNC Symbol;Acc:HGNC:2084]
82	ENSG00000104853	CLPTM1	1.32766	2.12643	0.0208572	CLPTM1 regulator of GABA type A receptor forward trafficking [Source:HGNC Symbol;Acc:HGNC:2087]
83	ENSG00000174600	CMKLR1	2.06403	1.31565	0.103381	chemerin chemokine-like receptor 1 [Source:HGNC Symbol;Acc:HGNC:2121]
84	ENSG00000183723	CMTM4	1.31864	3.06972	0.00453538	CKLF like MARVEL transmembrane domain containing 4 [Source:HGNC Symbol;Acc:HGNC:19175]
85	ENSG00000115649	CNPPD1	1.42388	2.96986	0.00517399	cyclin Pas1/PHO80 domain containing 1 [Source:HGNC Symbol;Acc:HGNC:25220]
86	ENSG00000144619	CNTN4	3.27301	1.1397	0.149624	contactin 4 [Source:HGNC Symbol;Acc:HGNC:2174]
87	ENSG00000171812	COL8A2	1.18811	2.35094	0.0141579	collagen type VIII alpha 2 chain [Source:HGNC Symbol;Acc:HGNC:2216]
88	ENSG00000105669	COPE	1.45698	2.03828	0.0245121	coatomer protein complex subunit epsilon [Source:HGNC Symbol;Acc:HGNC:2234]
89	ENSG00000172301	COPRS	1.37669	1.67783	0.0491266	coordinator of PRMT5 and differentiation stimulator [Source:HGNC Symbol;Acc:HGNC:28848]
90	ENSG00000141030	COPS3	1.31144	1.73184	0.0441541	COP9 signalosome subunit 3 [Source:HGNC Symbol;Acc:HGNC:2239]
91	ENSG00000119723	COQ6	1.31083	1.7566	0.0420367	coenzyme Q6, monooxygenase [Source:HGNC Symbol;Acc:HGNC:20233]
92	ENSG00000160471	COX6B2	1.39241	2.16774	0.0194094	cytochrome c oxidase subunit 6B2 [Source:HGNC Symbol;Acc:HGNC:24380]
93	ENSG00000080618	CPB2	1.21899	2.35729	0.0139936	carboxypeptidase B2 [Source:HGNC Symbol;Acc:HGNC:2300]
94	ENSG00000139117	CPNE8	1.2228	2.57386	0.00950477	copine 8 [Source:HGNC Symbol;Acc:HGNC:23498]
95	ENSG00000144410	CPO	1.24941	1.77337	0.0407285	carboxypeptidase O [Source:HGNC Symbol;Acc:HGNC:21011]
96	ENSG00000104324	CPQ	1.47108	2.93575	0.0054437	carboxypeptidase Q [Source:HGNC Symbol;Acc:HGNC:16910]
97	ENSG00000071894	CPSF1	1.26588	1.98169	0.0272495	cleavage and polyadenylation specific factor 1 [Source:HGNC Symbol;Acc:HGNC:2324]
98	ENSG00000160917	CPSF4	1.27603	2.02839	0.0249492	cleavage and polyadenylation specific factor 4 [Source:HGNC Symbol;Acc:HGNC:2327]
99	ENSG00000121898	CPXM2	1.23621	2.06119	0.0234736	carboxypeptidase X, M14 family member 2 [Source:HGNC Symbol;Acc:HGNC:26977]
100	ENSG00000170369	CST2	1.31139	1.96463	0.0281826	cystatin SA [Source:HGNC Symbol;Acc:HGNC:2474]
101	ENSG00000101811	CSTF2	1.29394	1.82912	0.0365744	cleavage stimulation factor subunit 2 [Source:HGNC Symbol;Acc:HGNC:2484]
102	ENSG00000269586	CT45A10	0.548698	-4.33191	0.000846315	cancer/testis antigen family 45 member A10 [Source:HGNC Symbol;Acc:HGNC:51263]
103	ENSG00000102974	CTCF	1.26241	2.35501	0.0140401	CCCTC-binding factor [Source:HGNC Symbol;Acc:HGNC:13723]
104	ENSG00000249026	CTNNA1P1	1.31907	2.29293	0.0156925	catenin alpha 1 pseudogene 1 [Source:HGNC Symbol;Acc:HGNC:2513]
105	ENSG00000174080	CTSF	1.4129	2.02757	0.0249864	cathepsin F [Source:HGNC Symbol;Acc:HGNC:2531]
106	ENSG00000103811	CTSH	1.95036	1.42339	0.0827311	cathepsin H [Source:HGNC Symbol;Acc:HGNC:2535]
107	ENSG00000095485	CWF19L1	1.37052	1.73166	0.0441758	CWF19 like cell cycle control factor 1 [Source:HGNC Symbol;Acc:HGNC:25613]
108	ENSG00000161921	CXCL16	1.8801	1.39882	0.0869844	C-X-C motif chemokine ligand 16 [Source:HGNC Symbol;Acc:HGNC:16642]
109	ENSG00000179091	CYC1	1.35273	1.8754	0.0335457	cytochrome c1 [Source:HGNC Symbol;Acc:HGNC:2579]
110	ENSG00000160882	CYP11B1	1.27125	2.04704	0.0241339	cytochrome P450 family 11 subfamily B member 1 [Source:HGNC Symbol;Acc:HGNC:2591]
111	ENSG00000197446	CYP2F1	1.70599	2.61852	0.00882585	cytochrome P450 family 2 subfamily F member 1 [Source:HGNC Symbol;Acc:HGNC:2632]
112	ENSG00000132017	DCAF15	1.34874	1.76621	0.0412493	DDB1 and CUL4 associated factor 15 [Source:HGNC Symbol;Acc:HGNC:25095]
113	ENSG00000118655	DCLRE1B	1.41228	1.87747	0.0333783	DNA cross-link repair 1B [Source:HGNC Symbol;Acc:HGNC:17641]
114	ENSG00000140995	DEF8	1.36249	2.22024	0.0176238	differentially expressed in FDCP 8 homolog [Source:HGNC Symbol;Acc:HGNC:25969]
115	ENSG00000070413	DGCR2	1.29858	1.7938	0.0391661	DiGeorge syndrome critical region gene 2 [Source:HGNC Symbol;Acc:HGNC:2845]
116	ENSG00000128185	DGCR6L	1.26337	3.41336	0.00287995	DiGeorge syndrome critical region gene 6 like [Source:HGNC Symbol;Acc:HGNC:18551]
117	ENSG00000109016	DHRS7B	1.52305	2.22212	0.0175401	dehydrogenase/reductase 7B [Source:HGNC Symbol;Acc:HGNC:24547]
118	ENSG00000184544	DHRS7C	1.19286	1.7493	0.0426505	dehydrogenase/reductase 7C [Source:HGNC Symbol;Acc:HGNC:32423]
119	ENSG00000204560	DHX16	1.3167	1.77508	0.040589	DEAH-box helicase 16 [Source:HGNC Symbol;Acc:HGNC:2739]
120	ENSG00000132153	DHX30	1.29373	2.14837	0.0201225	DExH-box helicase 30 [Source:HGNC Symbol;Acc:HGNC:16716]
121	ENSG00000107984	DKK1	1.77598	1.19098	0.134369	dickkopf WNT signaling pathway inhibitor 1 [Source:HGNC Symbol;Acc:HGNC:2891]
122	ENSG00000126787	DLGAP5	0.29985	-4.42042	0.000731613	DLG associated protein 5 [Source:HGNC Symbol;Acc:HGNC:16864]
123	ENSG00000164818	DNAAF5	1.25573	1.90391	0.031664	dynein axonemal assembly factor 5 [Source:HGNC Symbol;Acc:HGNC:26013]
124	ENSG00000105612	DNASE2	1.36397	2.01945	0.0253832	deoxyribonuclease 2, lysosomal [Source:HGNC Symbol;Acc:HGNC:2960]
125	ENSG00000172269	DPAGT1	1.28043	1.71413	0.0457041	dolichyl-phosphate N-acetylglucosaminephosphotransferase 1 [Source:HGNC Symbol;Acc:HGNC:2995]
126	ENSG00000169718	DUS1L	1.32806	2.20879	0.0180206	dihydrouridine synthase 1 like [Source:HGNC Symbol;Acc:HGNC:30086]
127	ENSG00000112679	DUSP22	1.24458	2.2875	0.015801	dual specificity phosphatase 22 [Source:HGNC Symbol;Acc:HGNC:16077]
128	ENSG00000108861	DUSP3	1.60897	2.07033	0.0231264	dual specificity phosphatase 3 [Source:HGNC Symbol;Acc:HGNC:3069]
129	ENSG00000161202	DVL3	1.28707	2.98944	0.00504069	dishevelled segment polarity protein 3 [Source:HGNC Symbol;Acc:HGNC:3087]
130	ENSG00000107223	EDF1	1.53196	2.0856	0.0225002	endothelial differentiation related factor 1 [Source:HGNC Symbol;Acc:HGNC:3164]
131	ENSG00000132394	EEFSEC	1.29924	2.74367	0.00719213	eukaryotic elongation factor, selenocysteine-tRNA specific [Source:HGNC Symbol;Acc:HGNC:24614]
132	ENSG00000142634	EFHD2	1.33951	1.961	0.0283965	EF-hand domain family member D2 [Source:HGNC Symbol;Acc:HGNC:28670]
133	ENSG00000143590	EFNA3	1.3384	1.78479	0.0398946	ephrin A3 [Source:HGNC Symbol;Acc:HGNC:3223]
134	ENSG00000108947	EFNB3	1.35423	2.97849	0.00510889	ephrin B3 [Source:HGNC Symbol;Acc:HGNC:3228]
135	ENSG00000175766	EIF4E1B	1.24993	2.14729	0.0201535	eukaryotic translation initiation factor 4E family member 1B [Source:HGNC Symbol;Acc:HGNC:33179]
136	ENSG00000170522	ELOVL6	0.474815	-4.168	0.00108192	ELOVL fatty acid elongase 6 [Source:HGNC Symbol;Acc:HGNC:15829]
137	ENSG00000106991	ENG	1.29716	2.21911	0.0176672	endoglin [Source:HGNC Symbol;Acc:HGNC:3349]
138	ENSG00000178412	ENSG00000178412	1.43776	1.88381	0.0329412	novel transcript
139	ENSG00000179743	ENSG00000179743	1.24771	1.70537	0.0465256	novel transcript
140	ENSG00000184441	ENSG00000184441	1.2481	1.70649	0.0464512	novel transcript, antisense to C21orf2
141	ENSG00000188078	ENSG00000188078	1.22719	2.894	0.0057599	Hermansky-Pudlak syndrome 1 (HPS1) pseudogene
142	ENSG00000199584	ENSG00000199584	1.34026	1.75493	0.0421576	Y RNA [Source:RFAM;Acc:RF00019]
143	ENSG00000199934	ENSG00000199934	1.20204	1.85514	0.0348167	Small nucleolar RNA SNORD81 [Source:RFAM;Acc:RF00136]
144	ENSG00000200325	ENSG00000200325	1.2957	1.91615	0.0309881	Y RNA [Source:RFAM;Acc:RF00019]
145	ENSG00000200764	ENSG00000200764	1.30596	2.08572	0.022494	Y RNA [Source:RFAM;Acc:RF00019]
146	ENSG00000201778	ENSG00000201778	1.29043	1.76061	0.0416926	Y RNA [Source:RFAM;Acc:RF00019]
147	ENSG00000202251	ENSG00000202251	1.26591	1.7428	0.0432396	Y RNA [Source:RFAM;Acc:RF00019]
148	ENSG00000202476	ENSG00000202476	1.40826	1.91144	0.0312454	Y RNA [Source:RFAM;Acc:RF00019]
149	ENSG00000204637	ENSG00000204637	1.21835	1.68017	0.0489251	cyclic AMP phosphoprotein, 19 kD (ARPP-19) pseudogene
150	ENSG00000205325	ENSG00000205325	1.20236	1.84677	0.0352476	novel transcript
151	ENSG00000228154	ENSG00000228154	1.19891	2.14848	0.0201132	S-phase kinase-associated protein 1 (SKP1) pseudogene
152	ENSG00000233170	ENSG00000233170	1.24749	2.2949	0.0156522	chromosome X open reading frame 56 (CXorf56) pseudogene
153	ENSG00000234810	ENSG00000234810	1.20349	1.88315	0.0329908	novel transcript
154	ENSG00000252042	ENSG00000252042	1.301	2.29527	0.015646	Y RNA [Source:RFAM;Acc:RF00019]
155	ENSG00000252357	ENSG00000252357	1.33278	1.6948	0.0474742	Y RNA [Source:RFAM;Acc:RF00019]
156	ENSG00000252742	ENSG00000252742	1.91154	2.62195	0.00877935	Y RNA [Source:RFAM;Acc:RF00019]
157	ENSG00000254488	ENSG00000254488	1.47412	3.46412	0.00267535	novel transcript
158	ENSG00000255447	ENSG00000255447	1.18607	1.86666	0.0341099	novel transcript
159	ENSG00000277818	ENSG00000277818	1.22551	1.70992	0.0461133	Y RNA [Source:RFAM;Acc:RF00019]
160	ENSG00000283098	ENSG00000283098	2.52398	3.75426	0.00183523	novel transcript
161	ENSG00000285976	ENSG00000285976	1.8529	1.51391	0.0685825	novel protein
162	ENSG00000116016	EPAS1	1.88253	3.14877	0.00406727	endothelial PAS domain protein 1 [Source:HGNC Symbol;Acc:HGNC:3374]
163	ENSG00000127527	EPS15L1	1.24916	2.51438	0.0105836	epidermal growth factor receptor pathway substrate 15 like 1 [Source:HGNC Symbol;Acc:HGNC:24634]
164	ENSG00000132591	ERAL1	1.34575	1.96001	0.0284678	Era like 12S mitochondrial rRNA chaperone 1 [Source:HGNC Symbol;Acc:HGNC:3424]
165	ENSG00000089248	ERP29	1.42468	2.21501	0.0177819	endoplasmic reticulum protein 29 [Source:HGNC Symbol;Acc:HGNC:13799]
166	ENSG00000006468	ETV1	1.75369	1.21289	0.128299	ETS variant 1 [Source:HGNC Symbol;Acc:HGNC:3490]
167	ENSG00000244405	ETV5	2.47092	1.77174	0.0408463	ETS variant 5 [Source:HGNC Symbol;Acc:HGNC:3494]
168	ENSG00000126860	EVI2A	1.18588	1.90598	0.0315679	ecotropic viral integration site 2A [Source:HGNC Symbol;Acc:HGNC:3499]
169	ENSG00000130713	EXOSC2	1.42179	2.22235	0.0175308	exosome component 2 [Source:HGNC Symbol;Acc:HGNC:17097]
170	ENSG00000131944	FAAP24	1.27877	2.41512	0.0127009	FA core complex associated protein 24 [Source:HGNC Symbol;Acc:HGNC:28467]
171	ENSG00000197798	FAM118B	1.27652	1.96082	0.0284089	family with sequence similarity 118 member B [Source:HGNC Symbol;Acc:HGNC:26110]
172	ENSG00000054965	FAM168A	1.19923	1.76088	0.041674	family with sequence similarity 168 member A [Source:HGNC Symbol;Acc:HGNC:28999]
173	ENSG00000182118	FAM89A	1.3363	2.21895	0.0176765	family with sequence similarity 89 member A [Source:HGNC Symbol;Acc:HGNC:25057]
174	ENSG00000188878	FBF1	1.22702	1.83207	0.036376	Fas binding factor 1 [Source:HGNC Symbol;Acc:HGNC:24674]
175	ENSG00000197361	FBXL22	1.26425	1.81714	0.0374425	F-box and leucine rich repeat protein 22 [Source:HGNC Symbol;Acc:HGNC:27537]
176	ENSG00000103264	FBXO31	1.45034	2.5481	0.0100225	F-box protein 31 [Source:HGNC Symbol;Acc:HGNC:16510]
177	ENSG00000159069	FBXW5	1.32562	2.50269	0.010813	F-box and WD repeat domain containing 5 [Source:HGNC Symbol;Acc:HGNC:13613]
178	ENSG00000186431	FCAR	1.23347	2.16315	0.0195458	Fc fragment of IgA receptor [Source:HGNC Symbol;Acc:HGNC:3608]
179	ENSG00000104870	FCGRT	1.25782	2.01843	0.0254297	Fc fragment of IgG receptor and transporter [Source:HGNC Symbol;Acc:HGNC:3621]
180	ENSG00000077782	FGFR1	1.25786	1.70503	0.046569	fibroblast growth factor receptor 1 [Source:HGNC Symbol;Acc:HGNC:3688]
181	ENSG00000177731	FLII	1.23735	1.79799	0.0389057	FLII actin remodeling protein [Source:HGNC Symbol;Acc:HGNC:3750]
182	ENSG00000162076	FLYWCH2	1.30828	1.94088	0.0295249	FLYWCH family member 2 [Source:HGNC Symbol;Acc:HGNC:25178]
183	ENSG00000054598	FOXC1	1.26784	1.90062	0.0318841	forkhead box C1 [Source:HGNC Symbol;Acc:HGNC:3800]
184	ENSG00000108592	FTSJ3	1.30656	2.23064	0.0172704	FtsJ RNA 2'-O-methyltransferase 3 [Source:HGNC Symbol;Acc:HGNC:17136]
185	ENSG00000141012	GALNS	1.40925	1.95058	0.0290413	galactosamine (N-acetyl)-6-sulfatase [Source:HGNC Symbol;Acc:HGNC:4122]
186	ENSG00000107485	GATA3	1.28518	1.97426	0.0276959	GATA binding protein 3 [Source:HGNC Symbol;Acc:HGNC:4172]
187	ENSG00000177225	GATD1	1.25753	1.95168	0.0289731	glutamine amidotransferase like class 1 domain containing 1 [Source:HGNC Symbol;Acc:HGNC:26616]
188	ENSG00000130513	GDF15	1.65516	2.03222	0.0247911	growth differentiation factor 15 [Source:HGNC Symbol;Acc:HGNC:30142]
189	ENSG00000152147	GEMIN6	1.23633	2.2559	0.0166473	gem nuclear organelle associated protein 6 [Source:HGNC Symbol;Acc:HGNC:20044]
190	ENSG00000198356	GET3	1.42218	2.24562	0.0168922	guided entry of tail-anchored proteins factor 3, ATPase [Source:HGNC Symbol;Acc:HGNC:752]
191	ENSG00000100121	GGTLC2	1.50401	2.17726	0.019056	gamma-glutamyltransferase light chain 2 [Source:HGNC Symbol;Acc:HGNC:18596]
192	ENSG00000250571	GLI4	1.26912	1.8298	0.0365248	GLI family zinc finger 4 [Source:HGNC Symbol;Acc:HGNC:4320]
193	ENSG00000198715	GLMP	1.44966	2.96506	0.00520189	glycosylated lysosomal membrane protein [Source:HGNC Symbol;Acc:HGNC:29436]
194	ENSG00000090581	GNPTG	1.41612	1.77155	0.0408649	N-acetylglucosamine-1-phosphate transferase subunit gamma [Source:HGNC Symbol;Acc:HGNC:23026]
195	ENSG00000114745	GORASP1	1.32432	1.90103	0.0318655	golgi reassembly stacking protein 1 [Source:HGNC Symbol;Acc:HGNC:16769]
196	ENSG00000158669	GPAT4	1.23622	1.68159	0.0487515	glycerol-3-phosphate acyltransferase 4 [Source:HGNC Symbol;Acc:HGNC:20880]
197	ENSG00000068394	GPKOW	1.33808	1.82722	0.0367697	G-patch domain and KOW motifs [Source:HGNC Symbol;Acc:HGNC:30677]
198	ENSG00000204175	GPRIN2	1.28448	1.67903	0.0490181	G protein regulated inducer of neurite outgrowth 2 [Source:HGNC Symbol;Acc:HGNC:23730]
199	ENSG00000100351	GRAP2	1.23621	2.084	0.022556	GRB2 related adaptor protein 2 [Source:HGNC Symbol;Acc:HGNC:4563]
200	ENSG00000134317	GRHL1	1.38576	1.90213	0.0317663	grainyhead like transcription factor 1 [Source:HGNC Symbol;Acc:HGNC:17923]
201	ENSG00000178719	GRINA	1.30087	2.27203	0.0161947	glutamate ionotropic receptor NMDA type subunit associated protein 1 [Source:HGNC Symbol;Acc:HGNC:4589]
202	ENSG00000030582	GRN	1.40204	3.21029	0.00374177	granulin precursor [Source:HGNC Symbol;Acc:HGNC:4601]
203	ENSG00000235865	GSN-AS1	1.18014	2.08692	0.0224444	GSN antisense RNA 1 [Source:HGNC Symbol;Acc:HGNC:23372]
204	ENSG00000119431	HDHD3	1.51776	2.59899	0.00912036	haloacid dehalogenase like hydrolase domain containing 3 [Source:HGNC Symbol;Acc:HGNC:28171]
205	ENSG00000260339	HEXA-AS1	1.36467	1.86877	0.0339611	HEXA antisense RNA 1 [Source:HGNC Symbol;Acc:HGNC:25810]
206	ENSG00000278637	HIST1H4A	1.25667	1.69807	0.0471549	histone cluster 1 H4 family member a [Source:HGNC Symbol;Acc:HGNC:4781]
207	ENSG00000183624	HMCES	1.33813	2.36182	0.0138882	5-hydroxymethylcytosine binding, ES cell specific [Source:HGNC Symbol;Acc:HGNC:24446]
208	ENSG00000197301	HMGA2-AS1	1.32434	1.80416	0.0384314	HMGA2 antisense RNA 1 [Source:HGNC Symbol;Acc:HGNC:53973]
209	ENSG00000177733	HNRNPA0	1.37595	2.42854	0.0123568	heterogeneous nuclear ribonucleoprotein A0 [Source:HGNC Symbol;Acc:HGNC:5030]
210	ENSG00000099251	HSD17B7P2	0.437338	-3.82847	0.00162443	hydroxysteroid 17-beta dehydrogenase 7 pseudogene 2 [Source:HGNC Symbol;Acc:HGNC:28120]
211	ENSG00000271361	HTATSF1P2	2.35621	1.74746	0.0428427	HIV-1 Tat specific factor 1 pseudogene 2 [Source:HGNC Symbol;Acc:HGNC:38586]
212	ENSG00000179097	HTR1F	1.19776	1.86056	0.0344695	5-hydroxytryptamine receptor 1F [Source:HGNC Symbol;Acc:HGNC:5292]
213	ENSG00000068001	HYAL2	1.44082	1.88158	0.0330931	hyaluronidase 2 [Source:HGNC Symbol;Acc:HGNC:5321]
214	ENSG00000186792	HYAL3	1.21275	2.07688	0.0228598	hyaluronidase 3 [Source:HGNC Symbol;Acc:HGNC:5322]
215	ENSG00000149428	HYOU1	1.41926	1.85454	0.034857	hypoxia up-regulated 1 [Source:HGNC Symbol;Acc:HGNC:16931]
216	ENSG00000076662	ICAM3	1.33077	1.7065	0.046445	intercellular adhesion molecule 3 [Source:HGNC Symbol;Acc:HGNC:5346]
217	ENSG00000148377	IDI2	1.26624	1.99661	0.0265024	isopentenyl-diphosphate delta isomerase 2 [Source:HGNC Symbol;Acc:HGNC:23487]
218	ENSG00000214706	IFRD2	1.24895	2.08606	0.0224847	interferon related developmental regulator 2 [Source:HGNC Symbol;Acc:HGNC:5457]
219	ENSG00000211653	IGLV1-40	1.38723	2.57459	0.00949547	immunoglobulin lambda variable 1-40 [Source:HGNC Symbol;Acc:HGNC:5877]
220	ENSG00000196083	IL1RAP	1.39953	1.90134	0.0318345	interleukin 1 receptor accessory protein [Source:HGNC Symbol;Acc:HGNC:5995]
221	ENSG00000113520	IL4	1.21579	1.72977	0.0443401	interleukin 4 [Source:HGNC Symbol;Acc:HGNC:6014]
222	ENSG00000136718	IMP4	1.37915	1.71788	0.0454065	IMP U3 small nucleolar ribonucleoprotein 4 [Source:HGNC Symbol;Acc:HGNC:30856]
223	ENSG00000168556	ING2	1.22975	2.25105	0.0167682	inhibitor of growth family member 2 [Source:HGNC Symbol;Acc:HGNC:6063]
224	ENSG00000132376	INPP5K	1.23599	1.74233	0.0432737	inositol polyphosphate-5-phosphatase K [Source:HGNC Symbol;Acc:HGNC:33882]
225	ENSG00000104299	INTS9	1.28336	1.95967	0.0284988	integrator complex subunit 9 [Source:HGNC Symbol;Acc:HGNC:25592]
226	ENSG00000117408	IPO13	1.28586	1.94066	0.0295404	importin 13 [Source:HGNC Symbol;Acc:HGNC:16853]
227	ENSG00000100605	ITPK1	1.36914	1.71721	0.0454685	inositol-tetrakisphosphate 1-kinase [Source:HGNC Symbol;Acc:HGNC:6177]
228	ENSG00000043143	JADE2	1.25004	1.72461	0.044802	jade family PHD finger 2 [Source:HGNC Symbol;Acc:HGNC:22984]
229	ENSG00000139620	KANSL2	1.30536	1.80893	0.0380501	KAT8 regulatory NSL complex subunit 2 [Source:HGNC Symbol;Acc:HGNC:26024]
230	ENSG00000171385	KCND3	2.67418	4.0676	0.00121522	potassium voltage-gated channel subfamily D member 3 [Source:HGNC Symbol;Acc:HGNC:6239]
231	ENSG00000159197	KCNE2	1.26234	1.74155	0.0433233	potassium voltage-gated channel subfamily E regulatory subunit 2 [Source:HGNC Symbol;Acc:HGNC:6242]
232	ENSG00000198553	KCNRG	1.33756	1.82089	0.0371759	potassium channel regulator [Source:HGNC Symbol;Acc:HGNC:18893]
233	ENSG00000151364	KCTD14	1.67672	2.14024	0.0203829	potassium channel tetramerization domain containing 14 [Source:HGNC Symbol;Acc:HGNC:23295]
234	ENSG00000012817	KDM5D	2.398	1.16345	0.142509	lysine demethylase 5D [Source:HGNC Symbol;Acc:HGNC:11115]
235	ENSG00000007202	KIAA0100	1.23262	2.58865	0.00928776	KIAA0100 [Source:HGNC Symbol;Acc:HGNC:28960]
236	ENSG00000122203	KIAA1191	1.19161	1.77599	0.0405177	KIAA1191 [Source:HGNC Symbol;Acc:HGNC:29209]
237	ENSG00000118193	KIF14	0.612294	-4.25957	0.000917616	kinesin family member 14 [Source:HGNC Symbol;Acc:HGNC:19181]
238	ENSG00000129250	KIF1C	1.321	2.30597	0.0153081	kinesin family member 1C [Source:HGNC Symbol;Acc:HGNC:6317]
239	ENSG00000104970	KIR3DX1	1.22758	1.94126	0.0294908	killer cell immunoglobulin like receptor, three Ig domains X1 (pseudogene) [Source:HGNC Symbol;Acc:HGNC:25043]
240	ENSG00000183853	KIRREL1	1.33113	2.04303	0.0242889	kirre like nephrin family adhesion molecule 1 [Source:HGNC Symbol;Acc:HGNC:15734]
241	ENSG00000157404	KIT	2.49036	2.54288	0.0100907	KIT proto-oncogene, receptor tyrosine kinase [Source:HGNC Symbol;Acc:HGNC:6342]
242	ENSG00000174996	KLC2	1.45184	2.12862	0.0207642	kinesin light chain 2 [Source:HGNC Symbol;Acc:HGNC:20716]
243	ENSG00000155090	KLF10	1.37982	2.17407	0.0191676	Kruppel like factor 10 [Source:HGNC Symbol;Acc:HGNC:11810]
244	ENSG00000172059	KLF11	1.39415	2.17445	0.0191583	Kruppel like factor 11 [Source:HGNC Symbol;Acc:HGNC:11811]
245	ENSG00000104731	KLHDC4	1.31923	2.21339	0.0178439	kelch domain containing 4 [Source:HGNC Symbol;Acc:HGNC:25272]
246	ENSG00000134545	KLRC1	1.20899	1.98906	0.0268899	killer cell lectin like receptor C1 [Source:HGNC Symbol;Acc:HGNC:6374]
247	ENSG00000137812	KNL1	0.461852	-3.92665	0.00145703	kinetochore scaffold 1 [Source:HGNC Symbol;Acc:HGNC:24054]
248	ENSG00000240871	KRTAP4-7	1.54378	2.68706	0.00790204	keratin associated protein 4-7 [Source:HGNC Symbol;Acc:HGNC:18898]
249	ENSG00000241595	KRTAP9-4	1.65764	3.78786	0.00173603	keratin associated protein 9-4 [Source:HGNC Symbol;Acc:HGNC:18902]
250	ENSG00000141068	KSR1	1.25311	1.99197	0.0267287	kinase suppressor of ras 1 [Source:HGNC Symbol;Acc:HGNC:6465]
251	ENSG00000198945	L3MBTL3	1.53029	1.70107	0.046879	L3MBTL histone methyl-lysine binding protein 3 [Source:HGNC Symbol;Acc:HGNC:23035]
252	ENSG00000150457	LATS2	1.23507	1.95161	0.0289762	large tumor suppressor kinase 2 [Source:HGNC Symbol;Acc:HGNC:6515]
253	ENSG00000203985	LDLRAD1	1.27552	1.8502	0.0350895	low density lipoprotein receptor class A domain containing 1 [Source:HGNC Symbol;Acc:HGNC:32069]
254	ENSG00000166477	LEO1	1.27332	2.10632	0.0216632	LEO1 homolog, Paf1/RNA polymerase II complex component [Source:HGNC Symbol;Acc:HGNC:30401]
255	ENSG00000187116	LILRA5	1.42535	2.06162	0.0234519	leukocyte immunoglobulin like receptor A5 [Source:HGNC Symbol;Acc:HGNC:16309]
256	ENSG00000106683	LIMK1	1.90246	2.46957	0.011495	LIM domain kinase 1 [Source:HGNC Symbol;Acc:HGNC:6613]
257	ENSG00000178977	LINC00324	1.35863	2.29896	0.015522	long intergenic non-protein coding RNA 324 [Source:HGNC Symbol;Acc:HGNC:26628]
258	ENSG00000215483	LINC00598	1.24498	1.89154	0.032408	long intergenic non-protein coding RNA 598 [Source:HGNC Symbol;Acc:HGNC:42770]
259	ENSG00000179136	LINC00670	1.33804	1.68238	0.0486771	long intergenic non-protein coding RNA 670 [Source:HGNC Symbol;Acc:HGNC:44338]
260	ENSG00000213888	LINC01521	1.3711	2.09419	0.0221437	long intergenic non-protein coding RNA 1521 [Source:HGNC Symbol;Acc:HGNC:26029]
261	ENSG00000171517	LPAR3	2.55994	1.6656	0.0504038	lysophosphatidic acid receptor 3 [Source:HGNC Symbol;Acc:HGNC:14298]
262	ENSG00000176454	LPCAT4	1.27143	1.9937	0.026614	lysophosphatidylcholine acyltransferase 4 [Source:HGNC Symbol;Acc:HGNC:30059]
263	ENSG00000197324	LRP10	1.36245	2.19859	0.0183461	LDL receptor related protein 10 [Source:HGNC Symbol;Acc:HGNC:14553]
264	ENSG00000130881	LRP3	1.33081	2.0483	0.0240564	LDL receptor related protein 3 [Source:HGNC Symbol;Acc:HGNC:6695]
265	ENSG00000130764	LRRC47	1.15719	2.66202	0.00823064	leucine rich repeat containing 47 [Source:HGNC Symbol;Acc:HGNC:29207]
266	ENSG00000214954	LRRC69	1.96252	2.21151	0.0179307	leucine rich repeat containing 69 [Source:HGNC Symbol;Acc:HGNC:34303]
267	ENSG00000165072	MAMDC2	2.2186	1.39783	0.0871735	MAM domain containing 2 [Source:HGNC Symbol;Acc:HGNC:23673]
268	ENSG00000117643	MAN1C1	1.77958	3.02282	0.00483298	mannosidase alpha class 1C member 1 [Source:HGNC Symbol;Acc:HGNC:19080]
269	ENSG00000196547	MAN2A2	1.38087	1.81523	0.0375665	mannosidase alpha class 2A member 2 [Source:HGNC Symbol;Acc:HGNC:6825]
270	ENSG00000104774	MAN2B1	1.42519	1.9982	0.026428	mannosidase alpha class 2B member 1 [Source:HGNC Symbol;Acc:HGNC:6826]
271	ENSG00000180815	MAP3K15	1.21597	1.77654	0.0404681	mitogen-activated protein kinase kinase kinase 15 [Source:HGNC Symbol;Acc:HGNC:31689]
272	ENSG00000142733	MAP3K6	1.21318	1.88832	0.0326343	mitogen-activated protein kinase kinase kinase 6 [Source:HGNC Symbol;Acc:HGNC:6858]
273	ENSG00000129933	MAU2	1.34563	2.29803	0.0155499	MAU2 sister chromatid cohesion factor [Source:HGNC Symbol;Acc:HGNC:29140]
274	ENSG00000076706	MCAM	2.34993	1.54627	0.0640812	melanoma cell adhesion molecule [Source:HGNC Symbol;Acc:HGNC:6934]
275	ENSG00000076003	MCM6	1.31226	1.79248	0.0392777	minichromosome maintenance complex component 6 [Source:HGNC Symbol;Acc:HGNC:6949]
276	ENSG00000225663	MCRIP1	1.35531	2.06779	0.0232318	MAPK regulated corepressor interacting protein 1 [Source:HGNC Symbol;Acc:HGNC:28007]
277	ENSG00000138400	MDH1B	1.17898	1.91215	0.0312082	malate dehydrogenase 1B [Source:HGNC Symbol;Acc:HGNC:17836]
278	ENSG00000161920	MED11	1.59284	2.42114	0.0125242	mediator complex subunit 11 [Source:HGNC Symbol;Acc:HGNC:32687]
279	ENSG00000109736	MFSD10	1.38984	1.98761	0.0269581	major facilitator superfamily domain containing 10 [Source:HGNC Symbol;Acc:HGNC:16894]
280	ENSG00000161013	MGAT4B	1.3814	1.86434	0.0342649	alpha-1,3-mannosyl-glycoprotein 4-beta-N-acetylglucosaminyltransferase B [Source:HGNC Symbol;Acc:HGNC:7048]
281	ENSG00000074416	MGLL	1.60563	1.88316	0.0329846	monoglyceride lipase [Source:HGNC Symbol;Acc:HGNC:17038]
282	ENSG00000159055	MIS18A	1.30817	1.73012	0.0442967	MIS18 kinetochore protein A [Source:HGNC Symbol;Acc:HGNC:1286]
283	ENSG00000141854	MISP3	1.27718	1.83243	0.0363543	MISP family member 3 [Source:HGNC Symbol;Acc:HGNC:26963]
284	ENSG00000148773	MKI67	0.36021	-4.22724	0.000964117	marker of proliferation Ki-67 [Source:HGNC Symbol;Acc:HGNC:7107]
285	ENSG00000110917	MLEC	1.26915	1.69328	0.0476137	malectin [Source:HGNC Symbol;Acc:HGNC:28973]
286	ENSG00000115648	MLPH	1.61492	2.28275	0.0159157	melanophilin [Source:HGNC Symbol;Acc:HGNC:29643]
287	ENSG00000167965	MLST8	1.31459	2.64289	0.00849105	MTOR associated protein, LST8 homolog [Source:HGNC Symbol;Acc:HGNC:24825]
288	ENSG00000137745	MMP13	1.21356	2.09363	0.0221747	matrix metallopeptidase 13 [Source:HGNC Symbol;Acc:HGNC:7159]
289	ENSG00000178802	MPI	1.22518	1.75339	0.042325	mannose phosphate isomerase [Source:HGNC Symbol;Acc:HGNC:7216]
290	ENSG00000135324	MRAP2	1.26436	2.1373	0.0204852	melanocortin 2 receptor accessory protein 2 [Source:HGNC Symbol;Acc:HGNC:21232]
291	ENSG00000101189	MRGBP	1.36301	2.00787	0.0259475	MRG domain binding protein [Source:HGNC Symbol;Acc:HGNC:15866]
292	ENSG00000236301	MRGPRG-AS1	1.2479	2.16188	0.0195861	MRGPRG antisense RNA 1 [Source:HGNC Symbol;Acc:HGNC:26691]
293	ENSG00000130312	MRPL34	1.28612	2.25135	0.0167589	mitochondrial ribosomal protein L34 [Source:HGNC Symbol;Acc:HGNC:14488]
294	ENSG00000105364	MRPL4	1.25018	1.87003	0.0338805	mitochondrial ribosomal protein L4 [Source:HGNC Symbol;Acc:HGNC:14276]
295	ENSG00000125901	MRPS26	1.20295	2.56583	0.00968767	mitochondrial ribosomal protein S26 [Source:HGNC Symbol;Acc:HGNC:14045]
296	ENSG00000053372	MRTO4	1.42271	2.24399	0.0169325	MRT4 homolog, ribosome maturation factor [Source:HGNC Symbol;Acc:HGNC:18477]
297	ENSG00000132613	MTSS2	1.60808	1.81262	0.0377556	MTSS I-BAR domain containing 2 [Source:HGNC Symbol;Acc:HGNC:25094]
298	ENSG00000169550	MUC15	1.19948	2.47455	0.0113834	mucin 15, cell surface associated [Source:HGNC Symbol;Acc:HGNC:14956]
299	ENSG00000196814	MVB12B	1.2499	2.45241	0.0118112	multivesicular body subunit 12B [Source:HGNC Symbol;Acc:HGNC:23368]
300	ENSG00000106631	MYL7	1.1977	1.80607	0.0382733	myosin light chain 7 [Source:HGNC Symbol;Acc:HGNC:21719]
301	ENSG00000166886	NAB2	1.26475	1.69086	0.0478152	NGFI-A binding protein 2 [Source:HGNC Symbol;Acc:HGNC:7627]
302	ENSG00000139579	NABP2	1.32587	1.93977	0.0296055	nucleic acid binding protein 2 [Source:HGNC Symbol;Acc:HGNC:28412]
303	ENSG00000141562	NARF	1.19832	1.77155	0.040868	nuclear prelamin A recognition factor [Source:HGNC Symbol;Acc:HGNC:29916]
304	ENSG00000163382	NAXE	1.33082	2.00855	0.0259103	NAD(P)HX epimerase [Source:HGNC Symbol;Acc:HGNC:18453]
305	ENSG00000020129	NCDN	1.29878	2.51968	0.0105092	neurochondrin [Source:HGNC Symbol;Acc:HGNC:17597]
306	ENSG00000131495	NDUFA2	1.48269	1.93953	0.0296148	NADH:ubiquinone oxidoreductase subunit A2 [Source:HGNC Symbol;Acc:HGNC:7685]
307	ENSG00000170906	NDUFA3	1.34265	1.9208	0.0306998	NADH:ubiquinone oxidoreductase subunit A3 [Source:HGNC Symbol;Acc:HGNC:7686]
308	ENSG00000119408	NEK6	1.21449	1.79713	0.0389615	NIMA related kinase 6 [Source:HGNC Symbol;Acc:HGNC:7749]
309	ENSG00000166881	NEMP1	1.2303	1.67245	0.0496846	nuclear envelope integral membrane protein 1 [Source:HGNC Symbol;Acc:HGNC:29001]
310	ENSG00000204386	NEU1	1.45034	1.70397	0.0466589	neuraminidase 1 [Source:HGNC Symbol;Acc:HGNC:7758]
311	ENSG00000244005	NFS1	1.21575	1.76964	0.0410075	NFS1 cysteine desulfurase [Source:HGNC Symbol;Acc:HGNC:15910]
312	ENSG00000188976	NOC2L	1.3123	1.72556	0.0447276	NOC2 like nucleolar associated transcriptional repressor [Source:HGNC Symbol;Acc:HGNC:24517]
313	ENSG00000142546	NOSIP	1.64978	2.19473	0.0184577	nitric oxide synthase interacting protein [Source:HGNC Symbol;Acc:HGNC:17946]
314	ENSG00000170485	NPAS2	1.52159	1.89557	0.0321693	neuronal PAS domain protein 2 [Source:HGNC Symbol;Acc:HGNC:7895]
315	ENSG00000125522	NPBWR2	1.23984	2.59417	0.00919166	neuropeptides B and W receptor 2 [Source:HGNC Symbol;Acc:HGNC:4530]
316	ENSG00000215440	NPEPL1	1.36639	1.6842	0.0484569	aminopeptidase like 1 [Source:HGNC Symbol;Acc:HGNC:16244]
317	ENSG00000114388	NPRL2	1.23129	2.0333	0.0247508	NPR2 like, GATOR1 complex subunit [Source:HGNC Symbol;Acc:HGNC:24969]
318	ENSG00000171246	NPTX1	1.97642	1.62939	0.0540184	neuronal pentraxin 1 [Source:HGNC Symbol;Acc:HGNC:7952]
319	ENSG00000126368	NR1D1	1.57026	2.44273	0.0120313	nuclear receptor subfamily 1 group D member 1 [Source:HGNC Symbol;Acc:HGNC:7962]
320	ENSG00000025434	NR1H3	1.31182	2.89731	0.0057289	nuclear receptor subfamily 1 group H member 3 [Source:HGNC Symbol;Acc:HGNC:7966]
321	ENSG00000184162	NR2C2AP	1.32262	2.06054	0.023517	nuclear receptor 2C2 associated protein [Source:HGNC Symbol;Acc:HGNC:30763]
322	ENSG00000115216	NRBP1	1.31552	1.71403	0.0457196	nuclear receptor binding protein 1 [Source:HGNC Symbol;Acc:HGNC:7993]
323	ENSG00000141698	NT5C3B	1.42011	1.85298	0.0349376	5'-nucleotidase, cytosolic IIIB [Source:HGNC Symbol;Acc:HGNC:28300]
324	ENSG00000157045	NTAN1	1.28491	1.96751	0.0280276	N-terminal asparagine amidase [Source:HGNC Symbol;Acc:HGNC:29909]
325	ENSG00000065057	NTHL1	1.30915	2.01859	0.0254173	nth like DNA glycosylase 1 [Source:HGNC Symbol;Acc:HGNC:8028]
326	ENSG00000095906	NUBP2	1.28366	2.19338	0.0185135	nucleotide binding protein 2 [Source:HGNC Symbol;Acc:HGNC:8042]
327	ENSG00000198585	NUDT16	1.21973	2.09199	0.0222274	nudix hydrolase 16 [Source:HGNC Symbol;Acc:HGNC:26442]
328	ENSG00000205978	NYNRIN	1.48972	3.34745	0.00310625	NYN domain and retroviral integrase containing [Source:HGNC Symbol;Acc:HGNC:20165]
329	ENSG00000135175	OCM2	0.532955	-6.23057	0.000142602	oncomodulin 2 [Source:HGNC Symbol;Acc:HGNC:34396]
330	ENSG00000162745	OLFML2B	2.93418	2.46724	0.0115477	olfactomedin like 2B [Source:HGNC Symbol;Acc:HGNC:24558]
331	ENSG00000196184	OR10J1	1.23311	1.67201	0.0497249	olfactory receptor family 10 subfamily J member 1 [Source:HGNC Symbol;Acc:HGNC:8175]
332	ENSG00000182613	OR2V2	1.18852	1.79789	0.0389181	olfactory receptor family 2 subfamily V member 2 [Source:HGNC Symbol;Acc:HGNC:15341]
333	ENSG00000254925	OR4C9P	1.7046	4.19385	0.00101682	olfactory receptor family 4 subfamily C member 9 pseudogene [Source:HGNC Symbol;Acc:HGNC:14796]
334	ENSG00000279270	OR52R1	1.20333	1.71632	0.0455646	olfactory receptor family 52 subfamily R member 1 (gene/pseudogene) [Source:HGNC Symbol;Acc:HGNC:15235]
335	ENSG00000178586	OR6B3	1.26083	3.10236	0.00431218	olfactory receptor family 6 subfamily B member 3 [Source:HGNC Symbol;Acc:HGNC:15042]
336	ENSG00000169214	OR6F1	1.39947	1.97707	0.0275006	olfactory receptor family 6 subfamily F member 1 [Source:HGNC Symbol;Acc:HGNC:15027]
337	ENSG00000219926	OR7E104P	1.29796	1.86966	0.0339053	olfactory receptor family 7 subfamily E member 104 pseudogene [Source:HGNC Symbol;Acc:HGNC:15343]
338	ENSG00000182531	OR7E115P	1.34623	2.88865	0.0058002	olfactory receptor family 7 subfamily E member 115 pseudogene [Source:HGNC Symbol;Acc:HGNC:15127]
339	ENSG00000180926	OR7E18P	1.37183	1.7056	0.046507	olfactory receptor family 7 subfamily E member 18 pseudogene [Source:HGNC Symbol;Acc:HGNC:8389]
340	ENSG00000172057	ORMDL3	1.29649	2.08778	0.0224196	ORMDL sphingolipid biosynthesis regulator 3 [Source:HGNC Symbol;Acc:HGNC:16038]
341	ENSG00000144645	OSBPL10	1.80505	1.50791	0.0694443	oxysterol binding protein like 10 [Source:HGNC Symbol;Acc:HGNC:16395]
342	ENSG00000079156	OSBPL6	1.20653	2.42944	0.0123444	oxysterol binding protein like 6 [Source:HGNC Symbol;Acc:HGNC:16388]
343	ENSG00000100836	PABPN1	1.45958	2.09678	0.0220228	poly(A) binding protein nuclear 1 [Source:HGNC Symbol;Acc:HGNC:8565]
344	ENSG00000182749	PAQR7	1.36299	2.65733	0.00828955	progestin and adipoQ receptor family member 7 [Source:HGNC Symbol;Acc:HGNC:23146]
345	ENSG00000254440	PBOV1	1.24653	2.09915	0.021936	prostate and breast cancer overexpressed 1 [Source:HGNC Symbol;Acc:HGNC:21079]
346	ENSG00000166228	PCBD1	1.37491	1.79318	0.0392095	pterin-4 alpha-carbinolamine dehydratase 1 [Source:HGNC Symbol;Acc:HGNC:8646]
347	ENSG00000255622	PCDHB17P	1.21696	1.67747	0.0491576	protocadherin beta 17 pseudogene [Source:HGNC Symbol;Acc:HGNC:14547]
348	ENSG00000113212	PCDHB7	1.5391	1.80553	0.0383105	protocadherin beta 7 [Source:HGNC Symbol;Acc:HGNC:8692]
349	ENSG00000148843	PDCD11	1.20802	1.88674	0.032749	programmed cell death 11 [Source:HGNC Symbol;Acc:HGNC:13408]
350	ENSG00000171408	PDE7B	2.60348	1.57672	0.0602868	phosphodiesterase 7B [Source:HGNC Symbol;Acc:HGNC:8792]
351	ENSG00000162734	PEA15	1.27113	2.5203	0.0104999	proliferation and apoptosis adaptor protein 15 [Source:HGNC Symbol;Acc:HGNC:8822]
352	ENSG00000133027	PEMT	1.19161	2.18986	0.018622	phosphatidylethanolamine N-methyltransferase [Source:HGNC Symbol;Acc:HGNC:8830]
353	ENSG00000100029	PES1	1.31439	1.85587	0.0347702	pescadillo ribosomal biogenesis factor 1 [Source:HGNC Symbol;Acc:HGNC:8848]
354	ENSG00000123836	PFKFB2	1.34748	1.87	0.0338867	6-phosphofructo-2-kinase/fructose-2,6-biphosphatase 2 [Source:HGNC Symbol;Acc:HGNC:8873]
355	ENSG00000096088	PGC	1.21442	1.86808	0.0340169	progastricsin [Source:HGNC Symbol;Acc:HGNC:8890]
356	ENSG00000167085	PHB	1.61003	2.17446	0.0191552	prohibitin [Source:HGNC Symbol;Acc:HGNC:8912]
357	ENSG00000197724	PHF2	1.1785	1.90657	0.0315431	PHD finger protein 2 [Source:HGNC Symbol;Acc:HGNC:8920]
358	ENSG00000040633	PHF23	1.3542	1.72925	0.0444021	PHD finger protein 23 [Source:HGNC Symbol;Acc:HGNC:28428]
359	ENSG00000040199	PHLPP2	1.18233	1.81781	0.0374084	PH domain and leucine rich repeat protein phosphatase 2 [Source:HGNC Symbol;Acc:HGNC:29149]
360	ENSG00000103335	PIEZO1	1.44985	2.49707	0.0109246	piezo type mechanosensitive ion channel component 1 [Source:HGNC Symbol;Acc:HGNC:28993]
361	ENSG00000119227	PIGZ	1.48411	3.61378	0.00215454	phosphatidylinositol glycan anchor biosynthesis class Z [Source:HGNC Symbol;Acc:HGNC:30596]
362	ENSG00000104872	PIH1D1	1.3411	1.98804	0.0269333	PIH1 domain containing 1 [Source:HGNC Symbol;Acc:HGNC:26075]
363	ENSG00000129195	PIMREG	0.729957	-3.93219	0.00144773	PICALM interacting mitotic regulator [Source:HGNC Symbol;Acc:HGNC:25483]
364	ENSG00000234465	PINLYP	1.39463	2.35222	0.0141176	phospholipase A2 inhibitor and LY6/PLAUR domain containing [Source:HGNC Symbol;Acc:HGNC:44206]
365	ENSG00000154217	PITPNC1	1.4935	1.89594	0.0321445	phosphatidylinositol transfer protein cytoplasmic 1 [Source:HGNC Symbol;Acc:HGNC:21045]
366	ENSG00000104368	PLAT	2.13001	1.39915	0.0869286	plasminogen activator, tissue type [Source:HGNC Symbol;Acc:HGNC:9051]
367	ENSG00000105223	PLD3	1.35356	2.04391	0.0242579	phospholipase D family member 3 [Source:HGNC Symbol;Acc:HGNC:17158]
368	ENSG00000141934	PLPP2	1.40909	2.04284	0.0243013	phospholipid phosphatase 2 [Source:HGNC Symbol;Acc:HGNC:9230]
369	ENSG00000114554	PLXNA1	1.44322	1.73441	0.0439464	plexin A1 [Source:HGNC Symbol;Acc:HGNC:9099]
370	ENSG00000136040	PLXNC1	2.26485	1.26538	0.114953	plexin C1 [Source:HGNC Symbol;Acc:HGNC:9106]
371	ENSG00000169040	PMCHL2	1.23418	1.67186	0.0497404	pro-melanin concentrating hormone like 2 (pseudogene) [Source:HGNC Symbol;Acc:HGNC:9111]
372	ENSG00000132000	PODNL1	1.75479	2.21312	0.0178656	podocan like 1 [Source:HGNC Symbol;Acc:HGNC:26275]
373	ENSG00000100479	POLE2	1.19944	1.88834	0.0326312	DNA polymerase epsilon 2, accessory subunit [Source:HGNC Symbol;Acc:HGNC:9178]
374	ENSG00000171960	PPIH	1.54024	1.6852	0.048367	peptidylprolyl isomerase H [Source:HGNC Symbol;Acc:HGNC:14651]
375	ENSG00000019485	PRDM11	1.29473	1.93604	0.0298163	PR/SET domain 11 [Source:HGNC Symbol;Acc:HGNC:13996]
376	ENSG00000169230	PRELID1	1.51212	2.84455	0.00617531	PRELI domain containing 1 [Source:HGNC Symbol;Acc:HGNC:30255]
377	ENSG00000012211	PRICKLE3	1.24895	2.10214	0.0218089	prickle planar cell polarity protein 3 [Source:HGNC Symbol;Acc:HGNC:6645]
378	ENSG00000136875	PRPF4	1.44167	1.75053	0.0425482	pre-mRNA processing factor 4 [Source:HGNC Symbol;Acc:HGNC:17349]
379	ENSG00000157870	PRXL2B	1.32844	2.6916	0.00783074	peroxiredoxin like 2B [Source:HGNC Symbol;Acc:HGNC:28390]
380	ENSG00000159792	PSKH1	1.2116	1.79324	0.0392033	protein serine kinase H1 [Source:HGNC Symbol;Acc:HGNC:9529]
381	ENSG00000103035	PSMD7	1.26157	1.70691	0.0464171	proteasome 26S subunit, non-ATPase 7 [Source:HGNC Symbol;Acc:HGNC:9565]
382	ENSG00000174915	PTDSS2	1.22624	3.05384	0.00462218	phosphatidylserine synthase 2 [Source:HGNC Symbol;Acc:HGNC:15463]
383	ENSG00000119383	PTPA	1.26987	1.88364	0.0329536	protein phosphatase 2 phosphatase activator [Source:HGNC Symbol;Acc:HGNC:9308]
384	ENSG00000132334	PTPRE	1.47118	1.70406	0.0466496	protein tyrosine phosphatase receptor type E [Source:HGNC Symbol;Acc:HGNC:9669]
385	ENSG00000160953	PWWP3A	1.21993	1.79682	0.0389832	PWWP domain containing 3A, DNA repair factor [Source:HGNC Symbol;Acc:HGNC:29641]
386	ENSG00000139998	RAB15	1.32364	2.23483	0.0171681	RAB15, member RAS oncogene family [Source:HGNC Symbol;Acc:HGNC:20150]
387	ENSG00000139832	RAB20	1.45985	1.71194	0.0459211	RAB20, member RAS oncogene family [Source:HGNC Symbol;Acc:HGNC:18260]
388	ENSG00000117280	RAB29	1.6257	2.6523	0.00836085	RAB29, member RAS oncogene family [Source:HGNC Symbol;Acc:HGNC:9789]
389	ENSG00000105649	RAB3A	1.54509	3.2783	0.00339766	RAB3A, member RAS oncogene family [Source:HGNC Symbol;Acc:HGNC:9777]
390	ENSG00000136933	RABEPK	1.324	1.78859	0.0396218	Rab9 effector protein with kelch motifs [Source:HGNC Symbol;Acc:HGNC:16896]
391	ENSG00000141084	RANBP10	1.38419	2.49967	0.0108781	RAN binding protein 10 [Source:HGNC Symbol;Acc:HGNC:29285]
392	ENSG00000031823	RANBP3	1.18299	2.19616	0.0184174	RAN binding protein 3 [Source:HGNC Symbol;Acc:HGNC:9850]
393	ENSG00000131759	RARA	1.36733	2.09502	0.0221034	retinoic acid receptor alpha [Source:HGNC Symbol;Acc:HGNC:9864]
394	ENSG00000128045	RASL11B	2.12447	1.34149	0.0979989	RAS like family 11 member B [Source:HGNC Symbol;Acc:HGNC:23804]
395	ENSG00000089050	RBBP9	1.25622	1.69221	0.0477098	RB binding protein 9, serine hydrolase [Source:HGNC Symbol;Acc:HGNC:9892]
396	ENSG00000112183	RBM24	1.80898	1.27255	0.113081	RNA binding motif protein 24 [Source:HGNC Symbol;Acc:HGNC:21539]
397	ENSG00000168476	REEP4	1.33969	1.85177	0.0349996	receptor accessory protein 4 [Source:HGNC Symbol;Acc:HGNC:26176]
398	ENSG00000144567	RETREG2	1.26679	1.88817	0.0326467	reticulophagy regulator family member 2 [Source:HGNC Symbol;Acc:HGNC:28450]
399	ENSG00000183688	RFLNB	1.77218	3.35526	0.00306595	refilin B [Source:HGNC Symbol;Acc:HGNC:28705]
400	ENSG00000251258	RFPL4B	1.32889	1.97985	0.0273332	ret finger protein like 4B [Source:HGNC Symbol;Acc:HGNC:33264]
401	ENSG00000005486	RHBDD2	1.44429	2.21539	0.0177695	rhomboid domain containing 2 [Source:HGNC Symbol;Acc:HGNC:23082]
402	ENSG00000119729	RHOQ	1.38734	2.42025	0.012549	ras homolog family member Q [Source:HGNC Symbol;Acc:HGNC:17736]
403	ENSG00000140983	RHOT2	1.31503	2.03898	0.024478	ras homolog family member T2 [Source:HGNC Symbol;Acc:HGNC:21169]
404	ENSG00000188026	RILPL1	1.32818	1.953	0.028877	Rab interacting lysosomal protein like 1 [Source:HGNC Symbol;Acc:HGNC:26814]
405	ENSG00000139405	RITA1	1.42441	1.69071	0.0478214	RBPJ interacting and tubulin associated 1 [Source:HGNC Symbol;Acc:HGNC:25925]
406	ENSG00000201533	RN7SKP237	1.34138	2.94609	0.00534759	RN7SK pseudogene 237 [Source:HGNC Symbol;Acc:HGNC:45961]
407	ENSG00000253010	RN7SKP256	1.26315	1.69221	0.0477129	RN7SK pseudogene 256 [Source:HGNC Symbol;Acc:HGNC:45980]
408	ENSG00000277762	RN7SL261P	1.26603	1.81178	0.0378052	RNA, 7SL, cytoplasmic 261, pseudogene [Source:HGNC Symbol;Acc:HGNC:46277]
409	ENSG00000265141	RN7SL451P	1.1656	2.0792	0.0227606	RNA, 7SL, cytoplasmic 451, pseudogene [Source:HGNC Symbol;Acc:HGNC:46467]
410	ENSG00000240772	RN7SL776P	1.31742	1.68534	0.0483484	RNA, 7SL, cytoplasmic 776, pseudogene [Source:HGNC Symbol;Acc:HGNC:46792]
411	ENSG00000252745	RNA5SP143	1.35835	1.95019	0.029063	RNA, 5S ribosomal pseudogene 143 [Source:HGNC Symbol;Acc:HGNC:43043]
412	ENSG00000201109	RNA5SP245	1.3801	1.88989	0.0325227	RNA, 5S ribosomal pseudogene 245 [Source:HGNC Symbol;Acc:HGNC:43145]
413	ENSG00000272435	RNA5SP357	1.19383	2.2853	0.0158599	RNA, 5S ribosomal pseudogene 357 [Source:HGNC Symbol;Acc:HGNC:43257]
414	ENSG00000222585	RNA5SP494	1.89483	1.57362	0.0606402	RNA, 5S ribosomal pseudogene 494 [Source:HGNC Symbol;Acc:HGNC:43394]
415	ENSG00000222922	RNA5SP501	1.29675	1.71064	0.0460699	RNA, 5S ribosomal pseudogene 501 [Source:HGNC Symbol;Acc:HGNC:43401]
416	ENSG00000133874	RNF122	1.36908	3.77943	0.00175773	ring finger protein 122 [Source:HGNC Symbol;Acc:HGNC:21147]
417	ENSG00000173456	RNF26	1.21751	1.71652	0.045546	ring finger protein 26 [Source:HGNC Symbol;Acc:HGNC:14646]
418	ENSG00000137075	RNF38	1.27962	1.85892	0.034578	ring finger protein 38 [Source:HGNC Symbol;Acc:HGNC:18052]
419	ENSG00000202380	RNU1-55P	1.30799	1.88612	0.0327924	RNA, U1 small nuclear 55, pseudogene [Source:HGNC Symbol;Acc:HGNC:48397]
420	ENSG00000252955	RNU4ATAC9P	1.22185	2.04429	0.0242362	RNA, U4atac small nuclear 9, pseudogene [Source:HGNC Symbol;Acc:HGNC:46895]
421	ENSG00000252393	RNU6-1004P	1.27841	2.23997	0.0170317	RNA, U6 small nuclear 1004, pseudogene [Source:HGNC Symbol;Acc:HGNC:47967]
422	ENSG00000201805	RNU6-1180P	1.31598	1.9443	0.0293513	RNA, U6 small nuclear 1180, pseudogene [Source:HGNC Symbol;Acc:HGNC:48143]
423	ENSG00000252735	RNU6-528P	1.2742	1.72184	0.0450221	RNA, U6 small nuclear 528, pseudogene [Source:HGNC Symbol;Acc:HGNC:47491]
424	ENSG00000200887	RNU6-598P	1.18497	2.24954	0.0168023	RNA, U6 small nuclear 598, pseudogene [Source:HGNC Symbol;Acc:HGNC:47561]
425	ENSG00000212546	RNU6-995P	1.19977	1.79057	0.0394265	RNA, U6 small nuclear 995, pseudogene [Source:HGNC Symbol;Acc:HGNC:47958]
426	ENSG00000251883	RNU6ATAC17P	1.27081	1.74827	0.0427466	RNA, U6atac small nuclear 17, pseudogene [Source:HGNC Symbol;Acc:HGNC:46916]
427	ENSG00000132383	RPA1	1.24001	1.78007	0.0402201	replication protein A1 [Source:HGNC Symbol;Acc:HGNC:10289]
428	ENSG00000129197	RPAIN	1.25106	2.8765	0.0058839	RPA interacting protein [Source:HGNC Symbol;Acc:HGNC:28641]
429	ENSG00000116251	RPL22	1.89229	2.42572	0.0124002	ribosomal protein L22 [Source:HGNC Symbol;Acc:HGNC:10315]
430	ENSG00000198242	RPL23A	1.25034	1.81111	0.0378734	ribosomal protein L23a [Source:HGNC Symbol;Acc:HGNC:10317]
431	ENSG00000197728	RPS26	1.49214	1.87188	0.0337317	ribosomal protein S26 [Source:HGNC Symbol;Acc:HGNC:10414]
432	ENSG00000013392	RWDD2A	1.3866	2.63964	0.00854065	RWD domain containing 2A [Source:HGNC Symbol;Acc:HGNC:21385]
433	ENSG00000163602	RYBP	1.33608	1.80907	0.0380377	RING1 and YY1 binding protein [Source:HGNC Symbol;Acc:HGNC:10480]
434	ENSG00000184330	S100A7A	1.23666	2.13391	0.0205968	S100 calcium binding protein A7A [Source:HGNC Symbol;Acc:HGNC:21657]
435	ENSG00000004139	SARM1	1.53338	1.72482	0.0447896	sterile alpha and TIR motif containing 1 [Source:HGNC Symbol;Acc:HGNC:17074]
436	ENSG00000140497	SCAMP2	1.47621	2.88841	0.0058033	secretory carrier membrane protein 2 [Source:HGNC Symbol;Acc:HGNC:10564]
437	ENSG00000227500	SCAMP4	1.46662	2.37507	0.0135472	secretory carrier membrane protein 4 [Source:HGNC Symbol;Acc:HGNC:30385]
438	ENSG00000163156	SCNM1	1.37685	1.84444	0.0354305	sodium channel modifier 1 [Source:HGNC Symbol;Acc:HGNC:23136]
439	ENSG00000146197	SCUBE3	1.92558	2.44074	0.0120716	signal peptide, CUB domain and EGF like domain containing 3 [Source:HGNC Symbol;Acc:HGNC:13655]
440	ENSG00000232871	SEC1P	1.21707	1.73019	0.0442874	secretory blood group 1, pseudogene [Source:HGNC Symbol;Acc:HGNC:44149]
441	ENSG00000057149	SERPINB3	1.34244	2.50908	0.0106797	serpin family B member 3 [Source:HGNC Symbol;Acc:HGNC:10569]
442	ENSG00000170542	SERPINB9	1.74761	1.91263	0.0311772	serpin family B member 9 [Source:HGNC Symbol;Acc:HGNC:8955]
443	ENSG00000230438	SERPINB9P1	2.48632	2.27425	0.0161234	serpin family B member 9 pseudogene 1 [Source:HGNC Symbol;Acc:HGNC:28590]
444	ENSG00000118515	SGK1	1.72689	1.87715	0.0334093	serum/glucocorticoid regulated kinase 1 [Source:HGNC Symbol;Acc:HGNC:10810]
445	ENSG00000181523	SGSH	1.41061	2.18536	0.0187925	N-sulfoglucosamine sulfohydrolase [Source:HGNC Symbol;Acc:HGNC:10818]
446	ENSG00000179526	SHARPIN	1.39664	2.27538	0.0160862	SHANK associated RH domain interactor [Source:HGNC Symbol;Acc:HGNC:25321]
447	ENSG00000171984	SHLD1	1.28446	1.75825	0.0418786	shieldin complex subunit 1 [Source:HGNC Symbol;Acc:HGNC:26318]
448	ENSG00000110013	SIAE	1.37858	2.64951	0.00839805	sialic acid acetylesterase [Source:HGNC Symbol;Acc:HGNC:18187]
449	ENSG00000170085	SIMC1	1.31556	2.78255	0.00679842	SUMO interacting motifs containing 1 [Source:HGNC Symbol;Acc:HGNC:24779]
450	ENSG00000124067	SLC12A4	1.19242	1.76551	0.0413361	solute carrier family 12 member 4 [Source:HGNC Symbol;Acc:HGNC:10913]
451	ENSG00000152779	SLC16A12	1.21487	2.37396	0.0135844	solute carrier family 16 member 12 [Source:HGNC Symbol;Acc:HGNC:23094]
452	ENSG00000108932	SLC16A6	2.10346	1.36278	0.0938355	solute carrier family 16 member 6 [Source:HGNC Symbol;Acc:HGNC:10927]
453	ENSG00000110628	SLC22A18	1.33009	2.11894	0.0211052	solute carrier family 22 member 18 [Source:HGNC Symbol;Acc:HGNC:10964]
454	ENSG00000197375	SLC22A5	1.37855	2.09067	0.0222801	solute carrier family 22 member 5 [Source:HGNC Symbol;Acc:HGNC:10969]
455	ENSG00000108528	SLC25A11	1.18786	2.21015	0.0179648	solute carrier family 25 member 11 [Source:HGNC Symbol;Acc:HGNC:10981]
456	ENSG00000004864	SLC25A13	1.31782	1.91948	0.0307835	solute carrier family 25 member 13 [Source:HGNC Symbol;Acc:HGNC:10983]
457	ENSG00000125454	SLC25A19	1.29265	3.46039	0.00269705	solute carrier family 25 member 19 [Source:HGNC Symbol;Acc:HGNC:14409]
458	ENSG00000167114	SLC27A4	1.66985	3.8093	0.00168333	solute carrier family 27 member 4 [Source:HGNC Symbol;Acc:HGNC:10998]
459	ENSG00000114544	SLC41A3	1.30249	1.74843	0.0427218	solute carrier family 41 member 3 [Source:HGNC Symbol;Acc:HGNC:31046]
460	ENSG00000076351	SLC46A1	1.48772	2.67617	0.00803534	solute carrier family 46 member 1 [Source:HGNC Symbol;Acc:HGNC:30521]
461	ENSG00000088836	SLC4A11	1.56868	1.83668	0.0360133	solute carrier family 4 member 11 [Source:HGNC Symbol;Acc:HGNC:16438]
462	ENSG00000122490	SLC66A2	1.35532	1.97948	0.0273487	solute carrier family 66 member 2 [Source:HGNC Symbol;Acc:HGNC:26188]
463	ENSG00000131389	SLC6A6	1.80426	1.91451	0.0310749	solute carrier family 6 member 6 [Source:HGNC Symbol;Acc:HGNC:11052]
464	ENSG00000090020	SLC9A1	1.32599	2.02459	0.0251197	solute carrier family 9 member A1 [Source:HGNC Symbol;Acc:HGNC:11071]
465	ENSG00000101665	SMAD7	1.23076	1.69492	0.0474649	SMAD family member 7 [Source:HGNC Symbol;Acc:HGNC:6773]
466	ENSG00000105771	SMG9	1.44183	2.33518	0.014561	SMG9 nonsense mediated mRNA decay factor [Source:HGNC Symbol;Acc:HGNC:25763]
467	ENSG00000186577	SMIM29	1.31548	1.88777	0.0326901	small integral membrane protein 29 [Source:HGNC Symbol;Acc:HGNC:1340]
468	ENSG00000123415	SMUG1	1.2587	2.02167	0.0252654	single-strand-selective monofunctional uracil-DNA glycosylase 1 [Source:HGNC Symbol;Acc:HGNC:17148]
469	ENSG00000174365	SNHG11	1.19811	2.22799	0.0173355	small nucleolar RNA host gene 11 [Source:HGNC Symbol;Acc:HGNC:25046]
470	ENSG00000128739	SNRPN	1.7679	1.37718	0.0910827	small nuclear ribonucleoprotein polypeptide N [Source:HGNC Symbol;Acc:HGNC:11164]
471	ENSG00000188817	SNTN	1.22726	1.8723	0.0337069	sentan, cilia apical structure protein [Source:HGNC Symbol;Acc:HGNC:33706]
472	ENSG00000147164	SNX12	1.29581	1.74062	0.0434194	sorting nexin 12 [Source:HGNC Symbol;Acc:HGNC:14976]
473	ENSG00000172803	SNX32	1.20546	2.19409	0.0184794	sorting nexin 32 [Source:HGNC Symbol;Acc:HGNC:26423]
474	ENSG00000198142	SOWAHC	1.17333	2.04395	0.0242486	sosondowah ankyrin repeat domain family member C [Source:HGNC Symbol;Acc:HGNC:26149]
475	ENSG00000143842	SOX13	1.21458	1.81335	0.0376936	SRY-box transcription factor 13 [Source:HGNC Symbol;Acc:HGNC:11192]
476	ENSG00000120664	SPART-AS1	1.36224	2.42739	0.0123754	SPART antisense RNA 1 [Source:HGNC Symbol;Acc:HGNC:39933]
477	ENSG00000203897	SPATA42	1.265	1.82366	0.0370146	spermatogenesis associated 42 [Source:HGNC Symbol;Acc:HGNC:41198]
478	ENSG00000116649	SRM	1.24689	1.94027	0.0295745	spermidine synthase [Source:HGNC Symbol;Acc:HGNC:11296]
479	ENSG00000182934	SRPRA	1.20745	1.98159	0.0272526	SRP receptor subunit alpha [Source:HGNC Symbol;Acc:HGNC:11307]
480	ENSG00000176101	SSNA1	1.30747	1.91102	0.0312764	SS nuclear autoantigen 1 [Source:HGNC Symbol;Acc:HGNC:11321]
481	ENSG00000204648	SSX9P	1.26419	1.9133	0.03114	SSX family member 9, pseudogene [Source:HGNC Symbol;Acc:HGNC:19655]
482	ENSG00000126561	STAT5A	1.44256	2.61709	0.00884445	signal transducer and activator of transcription 5A [Source:HGNC Symbol;Acc:HGNC:11366]
483	ENSG00000167323	STIM1	1.3721	2.2744	0.0161172	stromal interaction molecule 1 [Source:HGNC Symbol;Acc:HGNC:11386]
484	ENSG00000152953	STK32B	2.0026	1.4283	0.081953	serine/threonine kinase 32B [Source:HGNC Symbol;Acc:HGNC:14217]
485	ENSG00000143093	STRIP1	1.18031	1.82699	0.0367852	striatin interacting protein 1 [Source:HGNC Symbol;Acc:HGNC:25916]
486	ENSG00000178750	STX19	1.25055	1.91168	0.031233	syntaxin 19 [Source:HGNC Symbol;Acc:HGNC:19300]
487	ENSG00000196228	SULT1C3	1.21177	1.69359	0.0475858	sulfotransferase family 1C member 3 [Source:HGNC Symbol;Acc:HGNC:33543]
488	ENSG00000125755	SYMPK	1.22968	1.83455	0.0361962	symplekin [Source:HGNC Symbol;Acc:HGNC:22935]
489	ENSG00000204070	SYS1	1.41414	2.12288	0.0209595	SYS1 golgi trafficking protein [Source:HGNC Symbol;Acc:HGNC:16162]
490	ENSG00000162298	SYVN1	1.40924	2.20892	0.0180113	synoviolin 1 [Source:HGNC Symbol;Acc:HGNC:20738]
491	ENSG00000115183	TANC1	1.3714	1.67539	0.0493591	tetratricopeptide repeat, ankyrin repeat and coiled-coil containing 1 [Source:HGNC Symbol;Acc:HGNC:29364]
492	ENSG00000107021	TBC1D13	1.23618	1.68126	0.0487949	TBC1 domain family member 13 [Source:HGNC Symbol;Acc:HGNC:25571]
493	ENSG00000112592	TBP	1.21866	1.90962	0.0313694	TATA-box binding protein [Source:HGNC Symbol;Acc:HGNC:11588]
494	ENSG00000204065	TCEAL5	1.28429	2.13443	0.0205782	transcription elongation factor A like 5 [Source:HGNC Symbol;Acc:HGNC:22282]
495	ENSG00000118526	TCF21	1.74247	1.95221	0.0289297	transcription factor 21 [Source:HGNC Symbol;Acc:HGNC:11632]
496	ENSG00000042088	TDP1	1.29017	1.84107	0.0356816	tyrosyl-DNA phosphodiesterase 1 [Source:HGNC Symbol;Acc:HGNC:18884]
497	ENSG00000136478	TEX2	1.51825	1.72047	0.0451461	testis expressed 2 [Source:HGNC Symbol;Acc:HGNC:30884]
498	ENSG00000164081	TEX264	1.42374	3.07074	0.00452298	testis expressed 264, ER-phagy receptor [Source:HGNC Symbol;Acc:HGNC:30247]
499	ENSG00000163513	TGFBR2	1.39402	1.86908	0.0339487	transforming growth factor beta receptor 2 [Source:HGNC Symbol;Acc:HGNC:11773]
500	ENSG00000184436	THAP7	1.23485	1.92696	0.0302999	THAP domain containing 7 [Source:HGNC Symbol;Acc:HGNC:23190]
501	ENSG00000113296	THBS4	1.22762	2.01467	0.0256095	thrombospondin 4 [Source:HGNC Symbol;Acc:HGNC:11788]
502	ENSG00000130193	THEM6	1.30042	2.83563	0.00627451	thioesterase superfamily member 6 [Source:HGNC Symbol;Acc:HGNC:29656]
503	ENSG00000134809	TIMM10	1.4353	1.82765	0.036717	translocase of inner mitochondrial membrane 10 [Source:HGNC Symbol;Acc:HGNC:11814]
504	ENSG00000142444	TIMM29	1.24617	1.78392	0.0399504	translocase of inner mitochondrial membrane 29 [Source:HGNC Symbol;Acc:HGNC:25152]
505	ENSG00000100234	TIMP3	1.86444	1.82737	0.036748	TIMP metallopeptidase inhibitor 3 [Source:HGNC Symbol;Acc:HGNC:11822]
506	ENSG00000137221	TJAP1	1.25245	1.82089	0.037179	tight junction associated protein 1 [Source:HGNC Symbol;Acc:HGNC:17949]
507	ENSG00000135926	TMBIM1	1.3447	2.05506	0.0237805	transmembrane BAX inhibitor motif containing 1 [Source:HGNC Symbol;Acc:HGNC:23410]
508	ENSG00000113119	TMCO6	1.3688	2.54728	0.0100318	transmembrane and coiled-coil domains 6 [Source:HGNC Symbol;Acc:HGNC:28814]
509	ENSG00000110108	TMEM109	1.51022	2.20883	0.0180175	transmembrane protein 109 [Source:HGNC Symbol;Acc:HGNC:28771]
510	ENSG00000135956	TMEM127	1.34896	1.97104	0.0278819	transmembrane protein 127 [Source:HGNC Symbol;Acc:HGNC:26038]
511	ENSG00000168936	TMEM129	1.3	2.14295	0.0202961	transmembrane protein 129 [Source:HGNC Symbol;Acc:HGNC:25137]
512	ENSG00000172663	TMEM134	1.2408	2.36379	0.0138448	transmembrane protein 134 [Source:HGNC Symbol;Acc:HGNC:26142]
513	ENSG00000168890	TMEM150A	1.52138	2.79259	0.00668992	transmembrane protein 150A [Source:HGNC Symbol;Acc:HGNC:24677]
514	ENSG00000170006	TMEM154	0.489057	-3.71524	0.00190963	transmembrane protein 154 [Source:HGNC Symbol;Acc:HGNC:26489]
515	ENSG00000130748	TMEM160	1.79931	2.59559	0.00917306	transmembrane protein 160 [Source:HGNC Symbol;Acc:HGNC:26042]
516	ENSG00000064545	TMEM161A	1.30611	2.15816	0.0197194	transmembrane protein 161A [Source:HGNC Symbol;Acc:HGNC:26020]
517	ENSG00000152154	TMEM178A	1.48809	1.90798	0.0314377	transmembrane protein 178A [Source:HGNC Symbol;Acc:HGNC:28517]
518	ENSG00000226479	TMEM185B	1.37132	2.06598	0.0232969	transmembrane protein 185B [Source:HGNC Symbol;Acc:HGNC:18896]
519	ENSG00000188760	TMEM198	1.35174	1.90625	0.0315555	transmembrane protein 198 [Source:HGNC Symbol;Acc:HGNC:33704]
520	ENSG00000119777	TMEM214	1.34674	2.0819	0.0226273	transmembrane protein 214 [Source:HGNC Symbol;Acc:HGNC:25983]
521	ENSG00000186501	TMEM222	1.39376	1.88516	0.0328668	transmembrane protein 222 [Source:HGNC Symbol;Acc:HGNC:25363]
522	ENSG00000182087	TMEM259	1.30525	1.81177	0.0378083	transmembrane protein 259 [Source:HGNC Symbol;Acc:HGNC:17039]
523	ENSG00000176142	TMEM39A	1.18819	2.27594	0.0160645	transmembrane protein 39A [Source:HGNC Symbol;Acc:HGNC:25600]
524	ENSG00000163900	TMEM41A	1.2964	2.01949	0.025377	transmembrane protein 41A [Source:HGNC Symbol;Acc:HGNC:30544]
525	ENSG00000151117	TMEM86A	1.25395	1.78652	0.0397768	transmembrane protein 86A [Source:HGNC Symbol;Acc:HGNC:26890]
526	ENSG00000129925	TMEM8A	1.47743	2.69243	0.00781834	transmembrane protein 8A [Source:HGNC Symbol;Acc:HGNC:17205]
527	ENSG00000006327	TNFRSF12A	1.77709	2.80263	0.00658762	TNF receptor superfamily member 12A [Source:HGNC Symbol;Acc:HGNC:18152]
528	ENSG00000048462	TNFRSF17	1.2979	2.08161	0.0226459	TNF receptor superfamily member 17 [Source:HGNC Symbol;Acc:HGNC:11913]
529	ENSG00000131747	TOP2A	0.280832	-4.76642	0.000508409	DNA topoisomerase II alpha [Source:HGNC Symbol;Acc:HGNC:11989]
530	ENSG00000136816	TOR1B	1.34117	1.77545	0.0405673	torsin family 1 member B [Source:HGNC Symbol;Acc:HGNC:11995]
531	ENSG00000158109	TPRG1L	1.6169	2.39085	0.013231	tumor protein p63 regulated 1 like [Source:HGNC Symbol;Acc:HGNC:27007]
532	ENSG00000054116	TRAPPC3	1.28187	1.69948	0.0470154	trafficking protein particle complex 3 [Source:HGNC Symbol;Acc:HGNC:19942]
533	ENSG00000211829	TRDC	1.48535	2.76265	0.00697822	T cell receptor delta constant [Source:HGNC Symbol;Acc:HGNC:12253]
534	ENSG00000071575	TRIB2	1.78586	1.31492	0.103542	tribbles pseudokinase 2 [Source:HGNC Symbol;Acc:HGNC:30809]
535	ENSG00000204713	TRIM27	1.25305	1.83473	0.0361776	tripartite motif containing 27 [Source:HGNC Symbol;Acc:HGNC:9975]
536	ENSG00000132481	TRIM47	1.33312	1.68262	0.0486306	tripartite motif containing 47 [Source:HGNC Symbol;Acc:HGNC:19020]
537	ENSG00000158526	TSR2	1.37481	1.69837	0.0471208	TSR2 ribosome maturation factor [Source:HGNC Symbol;Acc:HGNC:25455]
538	ENSG00000128311	TST	1.41654	2.02257	0.0252127	thiosulfate sulfurtransferase [Source:HGNC Symbol;Acc:HGNC:12388]
539	ENSG00000104522	TSTA3	1.32541	1.76813	0.0411005	tissue specific transplantation antigen P35B [Source:HGNC Symbol;Acc:HGNC:12390]
540	ENSG00000112742	TTK	0.553584	-5.05902	0.000365806	TTK protein kinase [Source:HGNC Symbol;Acc:HGNC:12401]
541	ENSG00000114999	TTL	1.28499	2.58491	0.00934976	tubulin tyrosine ligase [Source:HGNC Symbol;Acc:HGNC:21586]
542	ENSG00000135912	TTLL4	1.35647	2.50869	0.0106859	tubulin tyrosine ligase like 4 [Source:HGNC Symbol;Acc:HGNC:28976]
543	ENSG00000131044	TTLL9	1.17985	2.06758	0.0232442	tubulin tyrosine ligase like 9 [Source:HGNC Symbol;Acc:HGNC:16118]
544	ENSG00000161149	TUBA3FP	1.59387	3.8528	0.00155003	tubulin alpha 3f pseudogene [Source:HGNC Symbol;Acc:HGNC:24067]
545	ENSG00000184470	TXNRD2	1.33918	1.75837	0.0418693	thioredoxin reductase 2 [Source:HGNC Symbol;Acc:HGNC:18155]
546	ENSG00000092445	TYRO3	1.46632	2.46526	0.0115942	TYRO3 protein tyrosine kinase [Source:HGNC Symbol;Acc:HGNC:12446]
547	ENSG00000134882	UBAC2	1.31786	1.99288	0.0266543	UBA domain containing 2 [Source:HGNC Symbol;Acc:HGNC:20486]
548	ENSG00000153443	UBALD1	1.38467	1.72883	0.0444238	UBA like domain containing 1 [Source:HGNC Symbol;Acc:HGNC:29576]
549	ENSG00000078967	UBE2D4	1.60322	3.63547	0.00208944	ubiquitin conjugating enzyme E2 D4 (putative) [Source:HGNC Symbol;Acc:HGNC:21647]
550	ENSG00000130725	UBE2M	1.23889	1.84915	0.0351267	ubiquitin conjugating enzyme E2 M [Source:HGNC Symbol;Acc:HGNC:12491]
551	ENSG00000160714	UBE2Q1	1.25079	2.83361	0.00629311	ubiquitin conjugating enzyme E2 Q1 [Source:HGNC Symbol;Acc:HGNC:15698]
552	ENSG00000114491	UMPS	1.4553	2.08821	0.0223979	uridine monophosphate synthetase [Source:HGNC Symbol;Acc:HGNC:12563]
553	ENSG00000105668	UPK1A	1.20581	1.94296	0.0294071	uroplakin 1A [Source:HGNC Symbol;Acc:HGNC:12577]
554	ENSG00000110375	UPK2	1.21193	2.27837	0.0160149	uroplakin 2 [Source:HGNC Symbol;Acc:HGNC:12579]
555	ENSG00000167118	URM1	1.32087	2.49574	0.0109494	ubiquitin related modifier 1 [Source:HGNC Symbol;Acc:HGNC:28378]
556	ENSG00000053501	USE1	1.33098	1.69248	0.0476819	unconventional SNARE in the ER 1 [Source:HGNC Symbol;Acc:HGNC:30882]
557	ENSG00000105698	USF2	1.3681	2.0812	0.0226614	upstream transcription factor 2, c-fos interacting [Source:HGNC Symbol;Acc:HGNC:12594]
558	ENSG00000172046	USP19	1.23321	1.91023	0.0313105	ubiquitin specific peptidase 19 [Source:HGNC Symbol;Acc:HGNC:12617]
559	ENSG00000273820	USP27X	1.3261	1.68282	0.0486213	ubiquitin specific peptidase 27 X-linked [Source:HGNC Symbol;Acc:HGNC:13486]
560	ENSG00000103404	USP31	1.19061	2.02972	0.0248996	ubiquitin specific peptidase 31 [Source:HGNC Symbol;Acc:HGNC:20060]
561	ENSG00000103043	VAC14	1.27814	1.88603	0.0328048	VAC14 component of PIKFYVE complex [Source:HGNC Symbol;Acc:HGNC:25507]
562	ENSG00000173511	VEGFB	1.68506	1.90677	0.0315369	vascular endothelial growth factor B [Source:HGNC Symbol;Acc:HGNC:12681]
563	ENSG00000104142	VPS18	1.2472	1.79252	0.0392715	VPS18 core subunit of CORVET and HOPS complexes [Source:HGNC Symbol;Acc:HGNC:15972]
564	ENSG00000131475	VPS25	1.28219	2.49107	0.0110548	vacuolar protein sorting 25 homolog [Source:HGNC Symbol;Acc:HGNC:28122]
565	ENSG00000109072	VTN	2.15772	2.27132	0.0162133	vitronectin [Source:HGNC Symbol;Acc:HGNC:12724]
566	ENSG00000202111	VTRNA1-2	1.57772	2.13313	0.0206185	vault RNA 1-2 [Source:HGNC Symbol;Acc:HGNC:12655]
567	ENSG00000196998	WDR45	1.26369	2.00276	0.0261521	WD repeat domain 45 [Source:HGNC Symbol;Acc:HGNC:28912]
568	ENSG00000167716	WDR81	1.30812	2.09386	0.0221654	WD repeat domain 81 [Source:HGNC Symbol;Acc:HGNC:26600]
569	ENSG00000105875	WDR91	1.32544	2.37338	0.0135999	WD repeat domain 91 [Source:HGNC Symbol;Acc:HGNC:24997]
570	ENSG00000141499	WRAP53	1.27386	1.74222	0.043283	WD repeat containing antisense to TP53 [Source:HGNC Symbol;Acc:HGNC:25522]
571	ENSG00000142279	WTIP	1.2333	3.10527	0.00429358	WT1 interacting protein [Source:HGNC Symbol;Acc:HGNC:20964]
572	ENSG00000198373	WWP2	1.30723	1.88391	0.032935	WW domain containing E3 ubiquitin protein ligase 2 [Source:HGNC Symbol;Acc:HGNC:16804]
573	ENSG00000169180	XPO6	1.28058	1.71929	0.045267	exportin 6 [Source:HGNC Symbol;Acc:HGNC:19733]
574	ENSG00000174851	YIF1A	1.45124	2.04734	0.0241153	Yip1 interacting factor homolog A, membrane trafficking protein [Source:HGNC Symbol;Acc:HGNC:16688]
575	ENSG00000058799	YIPF1	1.23559	1.75563	0.0421111	Yip1 domain family member 1 [Source:HGNC Symbol;Acc:HGNC:25231]
576	ENSG00000181472	ZBTB2	1.21574	1.97405	0.0277114	zinc finger and BTB domain containing 2 [Source:HGNC Symbol;Acc:HGNC:20868]
577	ENSG00000231208	ZBTB46-AS1	1.31421	1.95325	0.0288615	ZBTB46 antisense RNA 1 [Source:HGNC Symbol;Acc:HGNC:40753]
578	ENSG00000126970	ZC4H2	1.58808	2.4434	0.0120065	zinc finger C4H2-type containing [Source:HGNC Symbol;Acc:HGNC:24931]
579	ENSG00000175048	ZDHHC14	1.27169	2.09381	0.0221685	zinc finger DHHC-type containing 14 [Source:HGNC Symbol;Acc:HGNC:20341]
580	ENSG00000204160	ZDHHC18	1.52858	3.3088	0.00326436	zinc finger DHHC-type containing 18 [Source:HGNC Symbol;Acc:HGNC:20712]
581	ENSG00000178381	ZFAND2A	1.52943	2.01262	0.0257305	zinc finger AN1-type containing 2A [Source:HGNC Symbol;Acc:HGNC:28073]
582	ENSG00000072121	ZFYVE26	1.24183	1.72586	0.0446904	zinc finger FYVE-type containing 26 [Source:HGNC Symbol;Acc:HGNC:20761]
583	ENSG00000178764	ZHX2	1.46564	1.92914	0.030179	zinc fingers and homeoboxes 2 [Source:HGNC Symbol;Acc:HGNC:18513]
584	ENSG00000155592	ZKSCAN2	1.22549	1.76387	0.0414601	zinc finger with KRAB and SCAN domains 2 [Source:HGNC Symbol;Acc:HGNC:25677]
585	ENSG00000085644	ZNF213	1.32068	2.01212	0.0257646	zinc finger protein 213 [Source:HGNC Symbol;Acc:HGNC:13005]
586	ENSG00000159882	ZNF230	1.31104	1.88362	0.0329598	zinc finger protein 230 [Source:HGNC Symbol;Acc:HGNC:13024]
587	ENSG00000160094	ZNF362	1.32656	1.73745	0.0436736	zinc finger protein 362 [Source:HGNC Symbol;Acc:HGNC:18079]
588	ENSG00000186918	ZNF395	1.31385	1.96074	0.028412	zinc finger protein 395 [Source:HGNC Symbol;Acc:HGNC:18737]
589	ENSG00000181444	ZNF467	1.22159	1.67884	0.0490336	zinc finger protein 467 [Source:HGNC Symbol;Acc:HGNC:23154]
590	ENSG00000176083	ZNF683	1.28265	2.79489	0.00667442	zinc finger protein 683 [Source:HGNC Symbol;Acc:HGNC:28495]
591	ENSG00000169957	ZNF768	1.34512	2.38537	0.0133736	zinc finger protein 768 [Source:HGNC Symbol;Acc:HGNC:26273]
592	ENSG00000197385	ZNF860	1.41648	1.80394	0.0384469	zinc finger protein 860 [Source:HGNC Symbol;Acc:HGNC:34513]
593	ENSG00000273611	ZNHIT3	1.33347	1.94059	0.0295652	zinc finger HIT-type containing 3 [Source:HGNC Symbol;Acc:HGNC:12309]
594	ENSG00000066379	ZNRD1	1.28443	2.42699	0.0123816	zinc ribbon domain containing 1 [Source:HGNC Symbol;Acc:HGNC:13182]
595	ENSG00000183579	ZNRF3	1.38555	2.16204	0.0195799	zinc and ring finger 3 [Source:HGNC Symbol;Acc:HGNC:18126]
596	ENSG00000132003	ZSWIM4	1.38602	2.35011	0.0141889	zinc finger SWIM-type containing 4 [Source:HGNC Symbol;Acc:HGNC:25704]
