# Supplementary material for: Cancer-associated fibroblast-derived gene signatures determine prognosis in colon cancer patients
Source: Mol Cancer. 2021 Apr 29;20:73. doi: 10.1186/s12943-021-01367-x (PMC8082938; doi:10.1186/s12943-021-01367-x)
Supplement: Supplementary file 3 — Additional file 3. Functional enrichment analysis with GO-BP and GO-MF of the genes of the “CAF signature” within the database MSigDB. The table shows the most relevant GO terms (top 20 in GO-BP and in GO-MF) associated with genes from the CAF-derived signature. [file 12943_2021_1367_MOESM3_ESM.xlsx]

## Sheet: Additional File 3
Category GO	GO_Term	p-value	FDR q-value	# Genes in Gene Set (K)	# Genes in Overlap (k)	k/K	Description
GO:Biological Process	GO_ORGANONITROGEN_COMPOUND_CATABOLIC_PROCESS	2.23E-14	1.69E-10	1329	59	0.0444	The chemical reactions and pathways resulting in the breakdown of organonitrogen compound. [GOC:pr, GOC:TermGenie]
GO:Biological Process	GO_MACROMOLECULE_CATABOLIC_PROCESS	5.06E-13	1.92E-9	1431	59	0.0412	The chemical reactions and pathways resulting in the breakdown of a macromolecule, any molecule of high relative molecular mass, the structure of which essentially comprises the multiple repetition of units derived, actually or conceptually, from molecules of low relative molecular mass. [GOC:mah]
GO:Biological Process	GO_REGULATION_OF_TRANSFERASE_ACTIVITY	3.38E-12	8.54E-9	1022	47	0.0460	Any process that modulates the frequency, rate or extent of transferase activity, the catalysis of the transfer of a group, e.g. a methyl group, glycosyl group, acyl group, phosphorus-containing, or other groups, from one compound (generally regarded as the donor) to another compound (generally regarded as the acceptor). Transferase is the systematic name for any enzyme of EC class 2. [EC:2.-.-.-…
GO:Biological Process	GO_CELLULAR_MACROMOLECULE_CATABOLIC_PROCESS	2.4E-11	4.55E-8	1201	50	0.0416	The chemical reactions and pathways resulting in the breakdown of a macromolecule, any large molecule including proteins, nucleic acids and carbohydrates, as carried out by individual cells. [GOC:jl]
GO:Biological Process	GO_POSITIVE_REGULATION_OF_MOLECULAR_FUNCTION	4.99E-11	7.56E-8	1823	64	0.0351	Any process that activates or increases the rate or extent of a molecular function, an elemental biological activity occurring at the molecular level, such as catalysis or binding. [GO:jl]
GO:Biological Process	GO_PROTEIN_CATABOLIC_PROCESS	1.48E-10	1.86E-7	946	42	0.0444	The chemical reactions and pathways resulting in the breakdown of a protein by the destruction of the native, active configuration, with or without the hydrolysis of peptide bonds. [GOC:mah]
GO:Biological Process	GO_CELLULAR_PROTEIN_CATABOLIC_PROCESS	4.93E-10	5.29E-7	793	37	0.0467	The chemical reactions and pathways resulting in the breakdown of a protein by individual cells. [GOC:jl]
GO:Biological Process	GO_NEGATIVE_REGULATION_OF_RESPONSE_TO_STIMULUS	5.59E-10	5.29E-7	1753	60	0.0342	Any process that stops, prevents, or reduces the frequency, rate or extent of a response to a stimulus. Response to stimulus is a change in state or activity of a cell or an organism (in terms of movement, secretion, enzyme production, gene expression, etc.) as a result of a stimulus. [GOC:jid]
GO:Biological Process	GO_PROTEOLYSIS	7.04E-10	5.92E-7	1809	61	0.0337	The hydrolysis of proteins into smaller polypeptides and/or amino acids by cleavage of their peptide bonds. [GOC:bf, GOC:mah]
GO:Biological Process	GO_INTRACELLULAR_TRANSPORT	1.63E-9	1.13E-6	1758	59	0.0336	The directed movement of substances within a cell. [GOC:ai]
GO:Biological Process	GO_CELLULAR_MACROMOLECULE_LOCALIZATION	1.65E-9	1.13E-6	1989	64	0.0322	Any process in which a macromolecule is transported to, and/or maintained in, a specific location at the level of a cell. Localization at the cellular level encompasses movement within the cell, from within the cell to the cell surface, or from one location to another at the surface of a cell. [GOC:mah]
GO:Biological Process	GO_POSITIVE_REGULATION_OF_CATALYTIC_ACTIVITY	2.79E-9	1.76E-6	1469	52	0.0354	Any process that activates or increases the activity of an enzyme. [GOC:ebc, GOC:jl, GOC:tb, GOC:vw]
GO:Biological Process	GO_REGULATION_OF_INTRACELLULAR_SIGNAL_TRANSDUCTION	5.49E-9	3.2E-6	1864	60	0.0322	Any process that modulates the frequency, rate or extent of intracellular signal transduction. [GOC:dph, GOC:signaling, GOC:tb, GOC:TermGenie]
GO:Biological Process	GO_REGULATION_OF_CELL_DEATH	8.35E-9	4.47E-6	1746	57	0.0326	Any process that modulates the rate or frequency of cell death. Cell death is the specific activation or halting of processes within a cell so that its vital functions markedly cease, rather than simply deteriorating gradually over time, which culminates in cell death. [GOC:dph, GOC:tb]
GO:Biological Process	GO_REGULATION_OF_PROTEIN_KINASE_ACTIVITY	8.85E-9	4.47E-6	805	35	0.0435	Any process that modulates the frequency, rate or extent of protein kinase activity. [GOC:go_curators]
GO:Biological Process	GO_POSITIVE_REGULATION_OF_TRANSFERASE_ACTIVITY	9.89E-9	4.68E-6	694	32	0.0461	Any process that activates or increases the frequency, rate or extent of transferase activity, the catalysis of the transfer of a group, e.g. a methyl group, glycosyl group, acyl group, phosphorus-containing, or other groups, from a donor compound to an acceptor. [GOC:ai]
GO:Biological Process	GO_REGULATION_OF_PHOSPHORYLATION	1.11E-8	4.94E-6	1668	55	0.0330	Any process that modulates the frequency, rate or extent of addition of phosphate groups into a molecule. [GOC:jl]
GO:Biological Process	GO_REGULATION_OF_RESPONSE_TO_STRESS	1.27E-8	5.35E-6	1538	52	0.0338	Any process that modulates the frequency, rate or extent of a response to stress. Response to stress is a change in state or activity of a cell or an organism (in terms of movement, secretion, enzyme production, gene expression, etc.) as a result of a disturbance in organismal or cellular homeostasis, usually, but not necessarily, exogenous (e.g. temperature, humidity, ionizing radiation). [GOC:d…
GO:Biological Process	GO_REGULATION_OF_PROTEIN_MODIFICATION_PROCESS	1.45E-8	5.79E-6	1915	60	0.0313	Any process that modulates the frequency, rate or extent of the covalent alteration of one or more amino acid residues within a protein. [GOC:mah, GOC:tb]
GO:Biological Process	GO_CELLULAR_RESPONSE_TO_DNA_DAMAGE_STIMULUS	1.65E-8	6.15E-6	865	36	0.0416	Any process that results in a change in state or activity of a cell (in terms of movement, secretion, enzyme production, gene expression, etc.) as a result of a stimulus indicating damage to its DNA from environmental insults or errors during metabolism. [GOC:go_curators]
GO:Molecular Function	GO_IDENTICAL_PROTEIN_BINDING	6.72E-11	1.14E-7	1926	66	0.0343	Interacting selectively and non-covalently with an identical protein or proteins. [GOC:jl]
GO:Molecular Function	GO_RIBONUCLEOTIDE_BINDING	1.43E-7	1.22E-4	1899	57	0.0300	Interacting selectively and non-covalently with a ribonucleotide, any compound consisting of a ribonucleoside that is esterified with (ortho)phosphate or an oligophosphate at any hydroxyl group on the ribose moiety. [GOC:mah]
GO:Molecular Function	GO_PROTEIN_DIMERIZATION_ACTIVITY	2.53E-6	1.43E-3	1023	35	0.0342	The formation of a protein dimer, a macromolecular structure consists of two noncovalently associated identical or nonidentical subunits. [ISBN:0198506732]
GO:Molecular Function	GO_PROTEIN_HOMODIMERIZATION_ACTIVITY	3.85E-6	1.63E-3	655	26	0.0397	Interacting selectively and non-covalently with an identical protein to form a homodimer. [GOC:jl]
GO:Molecular Function	GO_TRANSFERASE_ACTIVITY_TRANSFERRING_PHOSPHORUS_CONTAINING_GROUPS	5.2E-6	1.77E-3	879	31	0.0353	Catalysis of the transfer of a phosphorus-containing group from one compound (donor) to another (acceptor). [GOC:jl, ISBN:0198506732]
GO:Molecular Function	GO_ADENYL_NUCLEOTIDE_BINDING	6.87E-6	1.94E-3	1546	45	0.0291	Interacting selectively and non-covalently with adenyl nucleotides, any compound consisting of adenosine esterified with (ortho)phosphate. [ISBN:0198506732]
GO:Molecular Function	GO_PROTEIN_KINASE_ACTIVITY	8.74E-6	2.12E-3	563	23	0.0409	Catalysis of the phosphorylation of an amino acid residue in a protein, usually according to the reaction: a protein + ATP = a phosphoprotein + ADP. [MetaCyc:PROTEIN-KINASE-RXN]
GO:Molecular Function	GO_HYDROLASE_ACTIVITY_ACTING_ON_GLYCOSYL_BONDS	2.2E-5	4.67E-3	132	10	0.0758	Catalysis of the hydrolysis of any glycosyl bond. [GOC:jl]
GO:Molecular Function	GO_TRANSITION_METAL_ION_BINDING	4.84E-5	9.13E-3	1082	33	0.0305	Interacting selectively and non-covalently with a transition metal ions; a transition metal is an element whose atom has an incomplete d-subshell of extranuclear electrons, or which gives rise to a cation or cations with an incomplete d-subshell. Transition metals often have more than one valency state. Biologically relevant transition metals include vanadium, manganese, iron, copper, cobalt, nic…
GO:Molecular Function	GO_KINASE_ACTIVITY	7.01E-5	1.19E-2	732	25	0.0342	Catalysis of the transfer of a phosphate group, usually from ATP, to a substrate molecule. [ISBN:0198506732]
GO:Molecular Function	GO_HYDROLASE_ACTIVITY_ACTING_ON_ESTER_BONDS	9.62E-5	1.48E-2	747	25	0.0335	Catalysis of the hydrolysis of any ester bond. [GOC:jl]
GO:Molecular Function	GO_HYDROLASE_ACTIVITY_HYDROLYZING_N_GLYCOSYL_COMPOUNDS	1.17E-4	1.54E-2	34	5	0.1471	Catalysis of the hydrolysis of any N-glycosyl bond. [GOC:jl]
GO:Molecular Function	GO_PEPTIDASE_ACTIVITY	1.26E-4	1.54E-2	626	22	0.0351	Catalysis of the hydrolysis of a peptide bond. A peptide bond is a covalent bond formed when the carbon atom from the carboxyl group of one amino acid shares electrons with the nitrogen atom from the amino group of a second amino acid. [GOC:jl, ISBN:0815332181]
GO:Molecular Function	GO_UBIQUITIN_LIKE_PROTEIN_TRANSFERASE_ACTIVITY	1.28E-4	1.54E-2	457	18	0.0394	Catalysis of the transfer of a ubiquitin-like from one protein to another via the reaction X-ULP + Y --> Y-ULP + X, where both X-ULP and Y-ULP are covalent linkages. ULP represents a ubiquitin-like protein. [GOC:mah, GOC:rn, PMID:10806345, PMID:10884686]
GO:Molecular Function	GO_PHOSPHOTRANSFERASE_ACTIVITY_FOR_OTHER_SUBSTITUTED_PHOSPHATE_GROUPS	1.36E-4	1.54E-2	19	4	0.2105	Catalysis of the transfer of a substituted phosphate group, other than diphosphate or nucleotidyl residues, from one compound (donor) to a another (acceptor). [GOC:jl]
GO:Molecular Function	GO_TRANSMEMBRANE_RECEPTOR_PROTEIN_KINASE_ACTIVITY	1.54E-4	1.59E-2	80	7	0.0875	Combining with a signal and transmitting the signal from one side of the membrane to the other to initiate a change in cell activity by catalysis of the reaction: a protein + ATP = a phosphoprotein + ADP. [GOC:mah]
GO:Molecular Function	GO_CYTOKINE_RECEPTOR_BINDING	1.61E-4	1.59E-2	270	13	0.0481	Interacting selectively and non-covalently with a cytokine receptor. [GOC:mah, GOC:vw]
GO:Molecular Function	GO_PROTEASE_BINDING	1.69E-4	1.59E-2	137	9	0.0657	Interacting selectively and non-covalently with any protease or peptidase. [GOC:hjd]
GO:Molecular Function	GO_TYPE_I_TRANSFORMING_GROWTH_FACTOR_BETA_RECEPTOR_BINDING	2.3E-4	2.06E-2	9	3	0.3333	Interacting selectively and non-covalently with a type I transforming growth factor beta receptor. [GOC:BHF, GOC:mah]
GO:Molecular Function	GO_KINASE_BINDING	2.65E-4	2.25E-2	752	24	0.0319	Interacting selectively and non-covalently with a kinase, any enzyme that catalyzes the transfer of a phosphate group. [GOC:jl]
