# Supplementary material for: Cancer-associated fibroblast-derived gene signatures determine prognosis in colon cancer patients
Source: Mol Cancer. 2021 Apr 29;20:73. doi: 10.1186/s12943-021-01367-x (PMC8082938; doi:10.1186/s12943-021-01367-x)
Supplement: Supplementary file 4 — Additional file 4. List of the 67 genes included in the “CAF-derived exosomes signature”. For each gene the table gives the gene symbol and the ENSEMBL gene id (ENSG). [file 12943_2021_1367_MOESM4_ESM.xlsx]

## Sheet: Additional File 4
Number	ENSG_ID	gene_symbol
1	ENSG00000142208	AKT1
2	ENSG00000149311	ATM
3	ENSG00000169604	ATR
4	ENSG00000168646	AXIN2
5	ENSG00000087088	BAX
6	ENSG00000137936	BCAR3
7	ENSG00000012048	BRCA1
8	ENSG00000119147	C2orf40
9	ENSG00000272168	CASC15
10	ENSG00000085117	CD82
11	ENSG00000080644	CHRNA3
12	ENSG00000184371	CSF1
13	ENSG00000182578	CSF1R
14	ENSG00000108342	CSF3
15	ENSG00000085733	CTTN
16	ENSG00000257923	CUX1
17	ENSG00000153071	DAB2
18	ENSG00000108963	DPH1
19	ENSG00000114867	EIF4G1
20	ENSG00000100393	EP300
21	ENSG00000119888	EPCAM
22	ENSG00000086289	EPDR1
23	ENSG00000141736	ERBB2
24	ENSG00000091831	ESR1
25	ENSG00000109670	FBXW7
26	ENSG00000160867	FGFR4
27	ENSG00000091483	FH
28	ENSG00000127946	HIP1
29	ENSG00000072571	HMMR
30	ENSG00000174775	HRAS
31	ENSG00000251164	HULC
32	ENSG00000067082	KLF6
33	ENSG00000065559	MAP2K4
34	ENSG00000125952	MAX
35	ENSG00000135679	MDM2
36	ENSG00000095002	MSH2
37	ENSG00000116062	MSH6
38	ENSG00000132781	MUTYH
39	ENSG00000105835	NAMPT
40	ENSG00000124151	NCOA3
41	ENSG00000165525	NEMF
42	ENSG00000170448	NFXL1
43	ENSG00000083093	PALB2
44	ENSG00000129116	PALLD
45	ENSG00000011009	PLB2
46	ENSG00000062822	POLD1
47	ENSG00000112655	PTK7
48	ENSG00000152894	PTPRK
49	ENSG00000112531	QKI
50	ENSG00000185379	RAD51D
51	ENSG00000085999	RAD54L
52	ENSG00000068028	RASSF1
53	ENSG00000129667	RHBDF2
54	ENSG00000108375	RNF43
55	ENSG00000147655	RSPO2
56	ENSG00000175387	SMAD2
57	ENSG00000084676	SRC
58	ENSG00000100380	ST13
59	ENSG00000214530	STARD10
60	ENSG00000177565	TBL1XR1
61	ENSG00000148737	TCF7L2
62	ENSG00000076554	TPD52
63	ENSG00000090534	TPO
64	ENSG00000074319	TSG101
65	ENSG00000206538	VGLL3
66	ENSG00000165238	WNK2
67	ENSG00000126215	XRCC3
