# Supplementary material for: Cancer-associated fibroblast-derived gene signatures determine prognosis in colon cancer patients
Source: Mol Cancer. 2021 Apr 29;20:73. doi: 10.1186/s12943-021-01367-x (PMC8082938; doi:10.1186/s12943-021-01367-x)
Supplement: Supplementary file 5 — Additional file 5. Functional enrichment analysis with GO-BP and GO-MF of the genes of the “CAF-derived exosomes signature” within the database MSigDB. The table shows the most relevant GO terms (top 20 in GO-BP and in GO-MF) associated with genes from this signature. [file 12943_2021_1367_MOESM5_ESM.xlsx]

## Sheet: Additional File 5
Category GO	GO_Term	p-value	FDR q-value	# Genes in Gene Set (K)	# Genes in Overlap (k)	k/K	Description
GO:Biological Process	GO_POSITIVE_REGULATION_OF_SIGNALING	1.03E-16	7.8E-13	1896	25	0.0132	Any process that activates, maintains or increases the frequency, rate or extent of a signaling process. [GOC:mtg_signal]
GO:Biological Process	GO_CELL_CYCLE_PROCESS	4.41E-16	1.67E-12	1422	22	0.0155	The cellular process that ensures successive accurate and complete genome replication and chromosome segregation. [GOC:isa_complete, GOC:mtg_cell_cycle]
GO:Biological Process	GO_POSITIVE_REGULATION_OF_CELLULAR_BIOSYNTHETIC_PROCESS	2.83E-15	6.04E-12	1967	24	0.0122	Any process that activates or increases the frequency, rate or extent of the chemical reactions and pathways resulting in the formation of substances, carried out by individual cells. [GOC:mah]
GO:Biological Process	GO_REGULATION_OF_CELL_POPULATION_PROLIFERATION	3.19E-15	6.04E-12	1766	23	0.0130	Any process that modulates the frequency, rate or extent of cell proliferation. [GOC:jl]
GO:Biological Process	GO_POSITIVE_REGULATION_OF_NUCLEOBASE_CONTAINING_COMPOUND_METABOLIC_PROCESS	9.68E-15	1.47E-11	1861	23	0.0124	Any cellular process that activates or increases the frequency, rate or extent of the chemical reactions and pathways involving nucleobases, nucleosides, nucleotides and nucleic acids. [GOC:go_curators]
GO:Biological Process	GO_CELL_CYCLE	1.21E-14	1.53E-11	1881	23	0.0122	The progression of biochemical and morphological phases and events that occur in a cell during successive cell replication or nuclear replication events. Canonically, the cell cycle comprises the replication and segregation of genetic material followed by the division of the cell, but in endocycles or syncytial cells nuclear replication or nuclear division may not be followed by cell division. [G…
GO:Biological Process	GO_POSITIVE_REGULATION_OF_PROTEIN_METABOLIC_PROCESS	2.48E-14	2.69E-11	1732	22	0.0127	Any process that activates or increases the frequency, rate or extent of the chemical reactions and pathways involving a protein. [GOC:ai]
GO:Biological Process	GO_REGULATION_OF_CELL_DEATH	2.92E-14	2.77E-11	1746	22	0.0126	Any process that modulates the rate or frequency of cell death. Cell death is the specific activation or halting of processes within a cell so that its vital functions markedly cease, rather than simply deteriorating gradually over time, which culminates in cell death. [GOC:dph, GOC:tb]
GO:Biological Process	GO_REGULATION_OF_CELL_CYCLE	6.52E-14	5.29E-11	1226	19	0.0155	Any process that modulates the rate or extent of progression through the cell cycle. [GOC:ai, GOC:dph, GOC:tb]
GO:Biological Process	GO_POSITIVE_REGULATION_OF_MOLECULAR_FUNCTION	6.98E-14	5.29E-11	1823	22	0.0121	Any process that activates or increases the rate or extent of a molecular function, an elemental biological activity occurring at the molecular level, such as catalysis or binding. [GO:jl]
GO:Biological Process	GO_DNA_METABOLIC_PROCESS	1.54E-13	1.06E-10	943	17	0.0180	Any cellular metabolic process involving deoxyribonucleic acid. This is one of the two main types of nucleic acid, consisting of a long, unbranched macromolecule formed from one, or more commonly, two, strands of linked deoxyribonucleotides. [ISBN:0198506732]
GO:Biological Process	GO_RESPONSE_TO_RADIATION	4.05E-13	2.56E-10	446	13	0.0291	Any process that results in a change in state or activity of a cell or an organism (in terms of movement, secretion, enzyme production, gene expression, etc.) as a result of an electromagnetic radiation stimulus. Electromagnetic radiation is a propagating wave in space with electric and magnetic components. These components oscillate at right angles to each other and to the direction of propagati…
GO:Biological Process	GO_POSITIVE_REGULATION_OF_TRANSCRIPTION_BY_RNA_POLYMERASE_II	5.67E-13	3.28E-10	1198	18	0.0150	Any process that activates or increases the frequency, rate or extent of transcription from an RNA polymerase II promoter. [GOC:go_curators, GOC:txnOH]
GO:Biological Process	GO_CELLULAR_RESPONSE_TO_DNA_DAMAGE_STIMULUS	6.06E-13	3.28E-10	865	16	0.0185	Any process that results in a change in state or activity of a cell (in terms of movement, secretion, enzyme production, gene expression, etc.) as a result of a stimulus indicating damage to its DNA from environmental insults or errors during metabolism. [GOC:go_curators]
GO:Biological Process	GO_POSITIVE_REGULATION_OF_RNA_BIOSYNTHETIC_PROCESS	6.7E-13	3.36E-10	1601	20	0.0125	Any process that activates or increases the frequency, rate or extent of RNA biosynthetic process. [GO:jl, GO_REF:0000058, GOC:TermGenie]
GO:Biological Process	GO_NEURON_DEATH	7.1E-13	3.36E-10	359	12	0.0334	The process of cell death in a neuron. [GOC:BHF, GOC:mah]
GO:Biological Process	GO_POSITIVE_REGULATION_OF_INTRACELLULAR_SIGNAL_TRANSDUCTION	9.12E-13	4.06E-10	1054	17	0.0161	Any process that activates or increases the frequency, rate or extent of intracellular signal transduction. [GOC:BHF, GOC:dph, GOC:signaling, GOC:tb, GOC:TermGenie]
GO:Biological Process	GO_POSITIVE_REGULATION_OF_MULTICELLULAR_ORGANISMAL_PROCESS	9.94E-13	4.18E-10	1853	21	0.0113	Any process that activates or increases the frequency, rate or extent of an organismal process, any of the processes pertinent to the function of an organism above the cellular level; includes the integrated processes of tissues and organs. [GOC:ai]
GO:Biological Process	GO_REGULATION_OF_INTRACELLULAR_SIGNAL_TRANSDUCTION	1.11E-12	4.44E-10	1864	21	0.0113	Any process that modulates the frequency, rate or extent of intracellular signal transduction. [GOC:dph, GOC:signaling, GOC:tb, GOC:TermGenie]
GO:Biological Process	GO_REGULATION_OF_PHOSPHORYLATION	1.42E-12	5.37E-10	1668	20	0.0120	Any process that modulates the frequency, rate or extent of addition of phosphate groups into a molecule. [GOC:jl]
GO:Molecular Function	GO_IDENTICAL_PROTEIN_BINDING	1.3E-9	8.84E-7	1926	18	0.0093	Interacting selectively and non-covalently with an identical protein or proteins. [GOC:jl]
GO:Molecular Function	GO_DAMAGED_DNA_BINDING	1.33E-9	8.84E-7	66	6	0.0909	Interacting selectively and non-covalently with damaged DNA. [GOC:jl]
GO:Molecular Function	GO_PROTEIN_CONTAINING_COMPLEX_BINDING	1.56E-9	8.84E-7	1258	15	0.0119	Interacting selectively and non-covalently with a macromolecular complex. [GOC:jl]
GO:Molecular Function	GO_BETA_CATENIN_BINDING	6.25E-9	2.65E-6	85	6	0.0706	Interacting selectively and non-covalently with the beta subunit of the catenin complex. [GOC:bf]
GO:Molecular Function	GO_PROTEIN_DIMERIZATION_ACTIVITY	1.06E-8	3.6E-6	1023	13	0.0127	The formation of a protein dimer, a macromolecular structure consists of two noncovalently associated identical or nonidentical subunits. [ISBN:0198506732]
GO:Molecular Function	GO_FOUR_WAY_JUNCTION_DNA_BINDING	1.57E-8	4.44E-6	17	4	0.2353	Interacting selectively and non-covalently with DNA containing four-way junctions, also known as Holliday junctions, a structure where two DNA double strands are held together by reciprocal exchange of two of the four strands, one strand each from the two original helices. [GOC:krc, ISBN:0815332181, PMID:15563464]
GO:Molecular Function	GO_ADENYL_NUCLEOTIDE_BINDING	2.46E-8	5.96E-6	1546	15	0.0097	Interacting selectively and non-covalently with adenyl nucleotides, any compound consisting of adenosine esterified with (ortho)phosphate. [ISBN:0198506732]
GO:Molecular Function	GO_SIGNALING_RECEPTOR_BINDING	5.95E-8	1.26E-5	1654	15	0.0091	Interacting selectively and non-covalently with one or more specific sites on a receptor molecule, a macromolecule that undergoes combination with a hormone, neurotransmitter, drug or intracellular messenger to initiate a change in cell function. [GOC:bf, GOC:ceb, ISBN:0198506732]
GO:Molecular Function	GO_DNA_SECONDARY_STRUCTURE_BINDING	3E-7	5.65E-5	34	4	0.1176	Interacting selectively and non-covalently with DNA containing secondary structure elements such as four-way junctions, bubbles, loops, Y-form DNA, or double-strand/single-strand junctions. [GOC:krc]
GO:Molecular Function	GO_RIBONUCLEOTIDE_BINDING	3.52E-7	5.98E-5	1899	15	0.0079	Interacting selectively and non-covalently with a ribonucleotide, any compound consisting of a ribonucleoside that is esterified with (ortho)phosphate or an oligophosphate at any hydroxyl group on the ribose moiety. [GOC:mah]
GO:Molecular Function	GO_MISMATCH_REPAIR_COMPLEX_BINDING	6.98E-7	9.86E-5	11	3	0.2727	Interacting selectively and non-covalently with a mismatch repair complex. [GOC:vk]
GO:Molecular Function	GO_OXIDIZED_DNA_BINDING	6.98E-7	9.86E-5	11	3	0.2727	Interacting selectively and non-covalently with oxidized residues in DNA. [GOC:vk]
GO:Molecular Function	GO_PROTEIN_N_TERMINUS_BINDING	9.7E-7	1.23E-4	107	5	0.0467	Interacting selectively and non-covalently with a protein N-terminus, the end of any peptide chain at which the 2-amino (or 2-imino) function of a constituent amino acid is not attached in peptide linkage to another amino-acid residue. [ISBN:0198506732]
GO:Molecular Function	GO_DNA_DEPENDENT_ATPASE_ACTIVITY	1.02E-6	1.23E-4	108	5	0.0463	Catalysis of the reaction: ATP + H2O = ADP + phosphate; this reaction requires the presence of single- or double-stranded DNA, and it drives another reaction. [GOC:jl]
GO:Molecular Function	GO_MISMATCHED_DNA_BINDING	1.53E-6	1.73E-4	14	3	0.2143	Interacting selectively and non-covalently with double-stranded DNA containing one or more mismatches. [GOC:mah]
GO:Molecular Function	GO_TRANSCRIPTION_REGULATOR_ACTIVITY	3.53E-6	3.75E-4	1987	14	0.0070	A molecular function that controls the rate, timing and/or magnitude of transcription of genetic information. The function of transcriptional regulators is to modulate gene expression at the transcription step so that they are expressed in the right cell at the right time and in the right amount throughout the life of the cell and the organism. [GOC:pg, GOC:txnOH-2018, Wikipedia:Transcription_fac…
GO:Molecular Function	GO_PROTEIN_KINASE_ACTIVITY	4.06E-6	3.95E-4	563	8	0.0142	Catalysis of the phosphorylation of an amino acid residue in a protein, usually according to the reaction: a protein + ATP = a phosphoprotein + ADP. [MetaCyc:PROTEIN-KINASE-RXN]
GO:Molecular Function	GO_NUCLEAR_HORMONE_RECEPTOR_BINDING	4.19E-6	3.95E-4	144	5	0.0347	Interacting selectively and non-covalently with a nuclear hormone receptor, a ligand-dependent receptor found in the nucleus of the cell. [GOC:bf]
GO:Molecular Function	GO_CHROMATIN_BINDING	6.15E-6	5.49E-4	596	8	0.0134	Interacting selectively and non-covalently with chromatin, the network of fibers of DNA, protein, and sometimes RNA, that make up the chromosomes of the eukaryotic nucleus during interphase. [GOC:jl, ISBN:0198506732, PMID:20404130]
GO:Molecular Function	GO_HORMONE_RECEPTOR_BINDING	1.14E-5	9.69E-4	177	5	0.0282	Interacting selectively and non-covalently with a receptor for hormones. [GOC:ai]
