# Supplementary material for: Cancer-associated fibroblast-derived gene signatures determine prognosis in colon cancer patients
Source: Mol Cancer. 2021 Apr 29;20:73. doi: 10.1186/s12943-021-01367-x (PMC8082938; doi:10.1186/s12943-021-01367-x)
Supplement: Supplementary file 6 — Additional file 6. Top 50 genes of each signature (CAF-signature in blue and CAF-derived exosomes signature in green) and the beta-values corresponding to each gene provided by Cox. * non-coding genes. [file 12943_2021_1367_MOESM6_ESM.xlsx]

## Sheet: Additional File 6
TOP 50	ENSG_ID	Symbol	beta-value	ENSG_ID	Symbol	beta-value
1	ENSG00000172046	USP19	-0.428641	ENSG00000165238	WNK2	-0.250232
2	ENSG00000213057	C1orf220	-0.40604	ENSG00000160867	FGFR4	-0.142595
3	ENSG00000132153	DHX30	-0.390169	ENSG00000109670	FBXW7	-0.110832
4	ENSG00000100029	PES1	-0.316459	ENSG00000074319	TSG101	0.096476
5	ENSG00000019485	PRDM11	-0.315613	ENSG00000067082	KLF6	0.0936043
6	ENSG00000114388	NPRL2	-0.308566	ENSG00000080644	CHRNA3	0.0932298
7	ENSG00000188817	SNTN	-0.292888	ENSG00000012048	BRCA1	-0.0857674
8	ENSG00000004139	SARM1	-0.287623	ENSG00000116062	MSH6	-0.0803711
9	ENSG00000031823	RANBP3	-0.286558	ENSG00000112531	QKI	0.0794861
10	ENSG00000135912	TTLL4	-0.275213	ENSG00000083093	PALB2	-0.0745264
11	ENSG00000164062	APEH	-0.273609	ENSG00000090534	THPO	-0.0725031
12	ENSG00000249026	CTNNA1P1	-0.269241	ENSG00000184371	CSF1	0.0694743
13	ENSG00000071462	BUD23	-0.264369	ENSG00000127946	HIP1	0.0659212
14	ENSG00000111412	C12orf49	-0.262928	ENSG00000169604	ANTXR1	0.0658821
15	ENSG00000105875	WDR91	0.257319	ENSG00000085733	CTTN	0.0630909
16	ENSG00000136933	RABEPK	-0.249734	ENSG00000085999	RAD54L	-0.0614084
17	ENSG00000169718	DUS1L	-0.237397	ENSG00000132781	MUTYH	-0.0586489
18	ENSG00000164713	BRI3	0.227698	ENSG00000126215	XRCC3	-0.0572355
19	ENSG00000110013	SIAE	-0.227003	ENSG00000137936	BCAR3	0.0560875
20	ENSG00000179743	FLJ37453 *	-0.223537	ENSG00000068028	RASSF1	-0.0533497
21	ENSG00000178409	BEND3	-0.213467	ENSG00000100380	ST13	-0.0518301
22	ENSG00000159792	PSKH1	-0.212799	ENSG00000091483	FH	-0.0508147
23	ENSG00000108947	EFNB3	0.206974	ENSG00000141736	ERBB2	-0.0494483
24	ENSG00000113520	IL4	-0.202079	ENSG00000206538	VGLL3	0.0493566
25	ENSG00000171408	PDE7B	0.198645	ENSG00000087088	BAX	-0.0470724
26	ENSG00000183624	HMCES	-0.196759	ENSG00000011009	LYPLA2	-0.0463426
27	ENSG00000164081	TEX264	-0.196408	ENSG00000084676	NCOA1	-0.0412583
28	ENSG00000214706	IFRD2	-0.194994	ENSG00000072571	HMMR	-0.0362871
29	ENSG00000108592	FTSJ3	-0.194521	ENSG00000165525	NEMF	0.0356119
30	ENSG00000130713	EXOSC2	-0.192045	ENSG00000149311	ATM	-0.0336274
31	ENSG00000184470	TXNRD2	-0.190587	ENSG00000129116	PALLD	0.0335506
32	ENSG00000090581	GNPTG	0.189653	ENSG00000175387	SMAD2	-0.033389
33	ENSG00000160917	CPSF4	-0.186119	ENSG00000168646	AXIN2	-0.0332008
34	ENSG00000110917	MLEC	-0.180947	ENSG00000112655	PTK7	0.0321082
35	ENSG00000139405	RITA1	-0.180771	ENSG00000170448	NFXL1	-0.0290492
36	ENSG00000169230	PRELID1	-0.175577	ENSG00000108375	RNF43	-0.0287515
37	ENSG00000124067	SLC12A4	0.175313	ENSG00000182578	CSF1R	0.0254555
38	ENSG00000132394	EEFSEC	-0.174465	ENSG00000129667	RHBDF2	0.0243933
39	ENSG00000114491	UMPS	-0.174352	ENSG00000119888	EPCAM	-0.0232358
40	ENSG00000143093	STRIP1	-0.173467	ENSG00000125952	MAX	-0.0231811
41	ENSG00000143842	SOX13	0.172558	ENSG00000142208	AKT1	0.019632
42	ENSG00000128045	RASL11B	0.172164	ENSG00000095002	MSH2	-0.0192595
43	ENSG00000106305	AIMP2	-0.169934	ENSG00000174775	HRAS	-0.0185163
44	ENSG00000196083	IL1RAP	0.168198	ENSG00000119147	ECRG4	0.0183094
45	ENSG00000177733	HNRNPA0	-0.167125	ENSG00000135679	MDM2	-0.0176674
46	ENSG00000066379	ZNRD1	-0.164577	ENSG00000152894	PTPRK	-0.0171086
47	ENSG00000255622	PCDHB17P	0.164537	ENSG00000257923	CUX1	0.0147577
48	ENSG00000254488	AC007876.1 *	-0.163998	ENSG00000214530	STARD10	-0.0105832
49	ENSG00000100147	CCDC134	-0.162274	ENSG00000091831	ESR1	0
50	ENSG00000070413	DGCR2	-0.151204	ENSG00000153071	DAB2	0
